# Supplementary material for: Impact of ABO incompatible kidney transplantation on living donor transplantation
Source: PLoS One. 2017 Mar 21;12(3):e0173878. doi: 10.1371/journal.pone.0173878 (PMC5360260; doi:10.1371/journal.pone.0173878)
Supplement: S1 File — (XLSX) [file pone.0173878.s001.xlsx]

## Sheet: Sheet1
ID	D_age	R_age	D_sex	R_sex	DR_relationship	KT_date	KT_year	D_ABO	R_ABO	ABOI	Spousal relationship
1	45	36	2	2	99	20000127	2000	B	B	0	99
2	29	13	1	1	99	20000209	2000	B	B	0	99
3	58	26	1	1	99	20000210	2000	B	AB	0	99
4	29	32	2	2	99	20000210	2000	A	A	0	99
5	37	32	2	1	99	20000214	2000	O	O	0	99
6	22	52	1	1	99	20000215	2000	O	O	0	99
7	43	43	2	1	99	20000216	2000	A	A	0	99
8	34	54	1	1	99	20000216	2000	O	O	0	99
9	32	34	2	1	99	20000217	2000	O	O	0	99
10	37	39	1	1	99	20000217	2000	B	B	0	99
11	38	37	1	1	99	20000217	2000	A	A	0	99
12	46	25	2	1	99	20000218	2000	A	A	0	99
13	33	32	2	1	99	20000218	2000	A	AB	0	99
14	30	53	1	2	99	20000221	2000	A	A	0	99
15	36	33	2	1	99	20000222	2000	A	A	0	99
16	17	26	1	1	99	20000222	2000	A	A	0	99
17	42	40	2	1	99	20000223	2000	AB	AB	0	99
18	64	41	2	1	99	20000223	2000	A	A	0	99
19	39	45	2	1	99	20000223	2000	O	O	0	99
20	28	30	2	1	99	20000223	2000	O	O	0	99
21	31	20	2	1	99	20000223	2000	A	A	0	99
22	27	5	2	1	99	20000224	2000	O	O	0	99
23	33	46	1	1	99	20000224	2000	B	B	0	99
24	43	39	2	1	99	20000224	2000	B	B	0	99
25	20	32	1	2	99	20000228	2000	O	O	0	99
26	40	16	1	1	99	20000228	2000	AB	AB	0	99
27	37	42	1	1	99	20000228	2000	O	O	0	99
28	26	39	2	2	99	20000228	2000	B	B	0	99
29	51	51	1	1	99	20000229	2000	B	B	0	99
30	46	53	2	1	99	20000229	2000	B	AB	0	99
31	43	53	1	1	99	20000302	2000	B	B	0	99
32	43	45	1	1	99	20000302	2000	B	B	0	99
33	27	33	1	1	99	20000302	2000	A	A	0	99
34	42	33	1	1	99	20000302	2000	A	A	0	99
35	43	43	2	2	99	20000302	2000	AB	AB	0	99
36	31	34	1	1	99	20000303	2000	O	O	0	99
37	37	36	2	1	99	20000304	2000	A	A	0	99
38	24	51	1	2	99	20000306	2000	B	AB	0	99
39	32	44	2	1	99	20000308	2000	O	O	0	99
40	23	45	1	2	99	20000308	2000	A	A	0	99
41	58	61	2	1	99	20000308	2000	A	A	0	99
42	41	10	1	1	99	20000308	2000	A	A	0	99
43	31	61	1	2	99	20000308	2000	A	A	0	99
44	45	26	2	1	99	20000308	2000	O	B	0	99
45	32	28	1	1	99	20000309	2000	A	A	0	99
46	47	50	1	1	99	20000309	2000	B	B	0	99
47	35	39	2	2	99	20000310	2000	A	A	0	99
48	44	34	2	1	99	20000310	2000	AB	AB	0	99
49	29	26	1	2	99	20000313	2000	A	A	0	99
50	45	38	1	2	99	20000314	2000	O	O	0	99
51	33	31	2	2	99	20000314	2000	O	O	0	99
52	50	24	1	1	99	20000315	2000	A	A	0	99
53	28	36	2	2	99	20000315	2000	O	O	0	99
54	18	12	2	2	99	20000315	2000	AB	AB	0	99
55	36	27	2	1	99	20000315	2000	B	B	0	99
56	51	40	2	1	99	20000315	2000	O	A	0	99
57	28	39	1	2	99	20000315	2000	O	O	0	99
58	31	58	2	1	99	20000316	2000	AB	AB	0	99
59	23	25	1	1	99	20000316	2000	O	O	0	99
60	16	42	2	2	99	20000316	2000	A	A	0	99
61	46	22	1	1	99	20000320	2000	O	O	0	99
62	54	25	1	1	99	20000321	2000	O	O	0	99
63	27	53	1	2	99	20000321	2000	O	O	0	99
64	40	44	2	2	99	20000322	2000	O	O	0	99
65	42	17	2	1	99	20000322	2000	A	A	0	99
66	21	47	1	2	99	20000322	2000	O	O	0	99
67	25	35	1	2	99	20000322	2000	A	A	0	99
68	43	46	2	2	99	20000322	2000	A	A	0	99
69	42	53	1	1	99	20000322	2000	O	O	0	99
70	43	50	2	1	99	20000322	2000	O	O	0	99
71	27	17	1	1	99	20000322	2000	A	A	0	99
72	29	55	1	1	99	20000322	2000	O	B	0	99
73	34	20	2	1	99	20000323	2000	O	B	0	99
74	38	41	2	1	99	20000323	2000	B	B	0	99
75	44	31	2	2	99	20000323	2000	O	O	0	99
76	33	58	2	2	99	20000323	2000	B	B	0	99
77	57	34	1	1	99	20000324	2000	A	A	0	99
78	46	30	2	2	99	20000324	2000	A	A	0	99
79	21	46	1	2	99	20000327	2000	A	A	0	99
80	41	28	1	2	99	20000328	2000	O	O	0	99
81	31	39	1	1	99	20000328	2000	A	A	0	99
82	38	30	1	1	99	20000329	2000	B	B	0	99
83	42	37	1	2	99	20000329	2000	B	B	0	99
84	33	48	1	1	99	20000329	2000	A	A	0	99
85	32	36	1	1	99	20000330	2000	B	B	0	99
86	47	43	2	2	99	20000330	2000	A	A	0	99
87	41	41	2	2	99	20000330	2000	AB	AB	0	99
88	35	33	1	2	99	20000330	2000	O	B	0	99
89	37	41	1	2	99	20000330	2000	B	B	0	99
90	35	33	2	2	99	20000330	2000	O	O	0	99
91	53	28	2	1	99	20000331	2000	B	B	0	99
92	18	45	1	2	99	20000401	2000	B	B	0	99
93	51	44	2	2	99	20000403	2000	O	O	0	99
94	40	40	1	1	99	20000403	2000	A	A	0	99
95	58	33	1	2	99	20000403	2000	B	B	0	99
96	30	34	1	2	99	20000403	2000	O	A	0	99
97	32	38	2	1	99	20000404	2000	O	A	0	99
98	37	41	1	1	99	20000406	2000	B	B	0	99
99	27	55	1	1	99	20000406	2000	A	A	0	99
100	49	41	2	1	99	20000406	2000	B	B	0	99
101	37	40	2	2	99	20000406	2000	A	A	0	99
102	29	36	2	1	99	20000406	2000	AB	AB	0	99
103	42	45	2	2	99	20000407	2000	AB	AB	0	99
104	24	31	1	1	99	20000407	2000	O	A	0	99
105	19	43	1	1	99	20000410	2000	O	O	0	99
106	19	45	1	2	99	20000410	2000	A	AB	0	99
107	58	28	1	1	99	20000410	2000	A	A	0	99
108	39	42	1	1	99	20000411	2000	B	B	0	99
109	40	20	1	1	99	20000411	2000	B	B	0	99
110	26	32	1	1	99	20000411	2000	A	A	0	99
111	60	34	2	1	99	20000411	2000	A	AB	0	99
112	29	40	2	2	99	20000412	2000	A	A	0	99
113	64	30	1	2	99	20000412	2000	A	AB	0	99
114	42	40	1	1	99	20000412	2000	O	O	0	99
115	36	34	1	2	99	20000412	2000	O	AB	0	99
116	35	28	1	1	99	20000412	2000	A	A	0	99
117	50	45	1	2	99	20000412	2000	A	A	0	99
118	35	28	2	1	99	20000412	2000	A	A	0	99
119	58	21	2	1	99	20000412	2000	O	A	0	99
120	22	36	2	2	99	20000414	2000	A	A	0	99
121	24	29	1	1	99	20000417	2000	A	A	0	99
122	45	42	1	2	99	20000417	2000	B	B	0	99
123	30	55	1	2	99	20000417	2000	B	AB	0	99
124	50	24	1	1	99	20000418	2000	O	O	0	99
125	24	31	1	2	99	20000418	2000	O	O	0	99
126	34	59	1	1	99	20000418	2000	B	B	0	99
127	41	9	1	1	99	20000419	2000	O	B	0	99
128	51	45	2	1	99	20000419	2000	AB	AB	0	99
129	29	32	2	1	99	20000419	2000	A	A	0	99
130	45	44	1	1	99	20000419	2000	A	A	0	99
131	54	26	2	2	99	20000419	2000	A	A	0	99
132	43	28	1	1	99	20000419	2000	A	A	0	99
133	43	44	2	1	99	20000419	2000	O	B	0	99
134	33	60	1	2	99	20000420	2000	O	A	0	99
135	39	52	1	2	99	20000420	2000	O	O	0	99
136	33	60	1	1	99	20000420	2000	O	A	0	99
137	33	12	2	1	99	20000425	2000	O	O	0	99
138	35	60	1	1	99	20000425	2000	O	O	0	99
139	32	29	1	1	99	20000425	2000	B	B	0	99
140	26	2	2	1	99	20000426	2000	A	AB	0	99
141	31	33	2	2	99	20000426	2000	A	A	0	99
142	37	31	1	2	99	20000426	2000	B	B	0	99
143	28	40	1	2	99	20000426	2000	O	O	0	99
144	48	24	2	2	99	20000426	2000	B	B	0	99
145	54	22	2	1	99	20000427	2000	B	B	0	99
146	50	43	1	1	99	20000427	2000	O	O	0	99
147	46	43	2	2	99	20000427	2000	A	A	0	99
148	53	24	2	2	99	20000427	2000	A	A	0	99
149	45	48	2	1	99	20000428	2000	A	A	0	99
150	23	24	2	2	99	20000502	2000	B	B	0	99
151	27	46	1	2	99	20000503	2000	AB	AB	0	99
152	31	53	1	2	99	20000503	2000	B	B	0	99
153	30	57	2	1	99	20000503	2000	A	A	0	99
154	38	29	2	1	99	20000503	2000	O	O	0	99
155	39	15	2	1	99	20000504	2000	A	A	0	99
156	42	18	2	1	99	20000504	2000	B	B	0	99
157	37	40	2	1	99	20000504	2000	B	B	0	99
158	28	24	2	2	99	20000504	2000	A	A	0	99
159	32	34	2	1	99	20000504	2000	O	O	0	99
160	27	26	1	2	99	20000504	2000	B	B	0	99
161	39	31	1	2	99	20000508	2000	A	A	0	99
162	54	53	2	1	99	20000508	2000	A	AB	0	99
163	33	36	2	1	99	20000508	2000	O	A	0	99
164	59	29	1	2	99	20000509	2000	B	B	0	99
165	46	52	1	2	99	20000509	2000	A	AB	0	99
166	58	30	1	2	99	20000509	2000	O	O	0	99
167	55	24	2	2	99	20000509	2000	O	O	0	99
168	61	29	1	2	99	20000510	2000	AB	AB	0	99
169	46	40	1	2	99	20000510	2000	A	A	0	99
170	32	51	1	2	99	20000510	2000	A	A	0	99
171	61	27	1	1	99	20000510	2000	O	O	0	99
172	41	38	1	1	99	20000515	2000	O	O	0	99
173	32	49	1	2	99	20000516	2000	O	O	0	99
174	47	27	2	1	99	20000517	2000	O	A	0	99
175	38	47	2	1	99	20000517	2000	O	O	0	99
176	57	24	1	1	99	20000517	2000	O	B	0	99
177	30	31	1	1	99	20000519	2000	B	B	0	99
178	58	43	1	2	99	20000522	2000	B	B	0	99
179	41	46	1	2	99	20000522	2000	A	A	0	99
180	43	17	1	1	99	20000522	2000	B	AB	0	99
181	44	46	2	2	99	20000522	2000	O	O	0	99
182	36	38	2	1	99	20000523	2000	O	A	0	99
183	25	27	1	2	99	20000523	2000	O	O	0	99
184	50	47	1	2	99	20000524	2000	O	O	0	99
185	53	49	1	2	99	20000524	2000	A	A	0	99
186	27	4	2	2	99	20000524	2000	A	A	0	99
187	37	29	1	2	99	20000524	2000	A	A	0	99
188	34	33	2	2	99	20000525	2000	B	B	0	99
189	41	37	1	1	99	20000525	2000	A	AB	0	99
190	41	37	1	1	99	20000525	2000	B	B	0	99
191	43	28	2	1	99	20000529	2000	O	O	0	99
192	49	44	1	1	99	20000529	2000	O	O	0	99
193	36	55	1	2	99	20000529	2000	A	A	0	99
194	56	29	1	1	99	20000530	2000	O	A	0	99
195	38	35	1	2	99	20000530	2000	B	B	0	99
196	63	34	2	2	99	20000530	2000	O	B	0	99
197	38	37	1	1	99	20000530	2000	O	O	0	99
198	60	31	2	2	99	20000530	2000	AB	AB	0	99
199	25	60	1	1	99	20000530	2000	O	O	0	99
200	41	16	2	1	99	20000531	2000	O	B	0	99
201	44	46	1	1	99	20000531	2000	A	A	0	99
202	27	33	1	1	99	20000531	2000	A	A	0	99
203	27	29	1	1	99	20000531	2000	A	A	0	99
204	20	52	1	1	99	20000601	2000	A	A	0	99
205	43	41	2	2	99	20000601	2000	AB	AB	0	99
206	56	30	1	1	99	20000601	2000	O	B	0	99
207	33	31	2	1	99	20000601	2000	O	O	0	99
208	22	51	1	1	99	20000601	2000	A	AB	0	99
209	32	40	1	1	99	20000602	2000	O	O	0	99
210	39	55	1	1	99	20000605	2000	O	O	0	99
211	27	29	1	1	99	20000605	2000	O	A	0	99
212	24	31	2	2	99	20000607	2000	B	B	0	99
213	30	20	2	1	99	20000607	2000	O	O	0	99
214	61	28	1	1	99	20000607	2000	B	AB	0	99
215	37	51	2	1	99	20000607	2000	O	AB	0	99
216	37	40	2	2	99	20000607	2000	O	AB	0	99
217	36	30	1	1	99	20000608	2000	O	O	0	99
218	30	56	1	2	99	20000608	2000	O	O	0	99
219	37	43	1	1	99	20000608	2000	O	O	0	99
220	24	47	2	1	99	20000612	2000	B	B	0	99
221	22	28	1	2	99	20000612	2000	O	O	0	99
222	38	41	2	1	99	20000613	2000	B	B	0	99
223	46	42	1	2	99	20000613	2000	B	B	0	99
224	33	23	1	2	99	20000613	2000	O	O	0	99
225	24	56	1	1	99	20000613	2000	A	A	0	99
226	59	24	1	1	99	20000613	2000	O	B	0	99
227	50	17	1	1	99	20000614	2000	B	AB	0	99
228	35	33	2	2	99	20000614	2000	O	O	0	99
229	24	44	1	2	99	20000614	2000	O	A	0	99
230	36	39	1	2	99	20000614	2000	A	A	0	99
231	41	45	2	1	99	20000614	2000	A	A	0	99
232	42	38	2	2	99	20000614	2000	A	A	0	99
233	33	50	1	1	99	20000614	2000	O	O	0	99
234	23	32	1	2	99	20000614	2000	A	A	0	99
235	50	46	2	1	99	20000615	2000	O	O	0	99
236	43	48	1	1	99	20000615	2000	A	A	0	99
237	20	42	1	1	99	20000615	2000	O	O	0	99
238	28	34	2	1	99	20000615	2000	O	O	0	99
239	34	32	1	2	99	20000615	2000	O	B	0	99
240	18	41	2	2	99	20000615	2000	B	AB	0	99
241	36	41	2	1	99	20000615	2000	A	A	0	99
242	32	43	1	2	99	20000616	2000	B	B	0	99
243	26	45	1	2	99	20000619	2000	B	B	0	99
244	42	33	1	1	99	20000619	2000	A	A	0	99
245	25	42	1	2	99	20000619	2000	B	B	0	99
246	29	52	1	1	99	20000619	2000	O	O	0	99
247	26	38	1	1	99	20000619	2000	A	A	0	99
248	30	25	2	1	99	20000619	2000	O	O	0	99
249	43	57	1	2	99	20000620	2000	AB	AB	0	99
250	63	31	2	1	99	20000627	2000	O	O	0	99
251	50	38	2	1	99	20000628	2000	A	A	0	99
252	47	27	2	1	99	20000629	2000	O	A	0	99
253	30	54	1	2	99	20000629	2000	A	A	0	99
254	39	26	2	2	99	20000629	2000	A	A	0	99
255	17	46	1	1	99	20000703	2000	B	B	0	99
256	26	47	1	1	1	20000703	2000	A	A	0	99
257	32	32	2	2	99	20000704	2000	A	A	0	99
258	39	41	2	1	99	20000704	2000	O	O	0	99
259	24	48	1	2	99	20000704	2000	A	A	0	99
260	41	45	1	1	99	20000705	2000	O	B	0	99
261	50	43	2	1	99	20000705	2000	AB	AB	0	99
262	51	30	2	1	99	20000705	2000	O	B	0	99
263	29	29	1	1	99	20000705	2000	O	AB	0	99
264	37	38	1	1	99	20000705	2000	O	O	0	99
265	36	34	1	2	99	20000705	2000	O	O	0	99
266	34	44	1	1	99	20000706	2000	O	O	0	99
267	19	39	2	1	99	20000706	2000	A	A	0	99
268	45	25	1	1	99	20000707	2000	O	B	0	99
269	33	43	1	1	99	20000707	2000	AB	AB	0	99
270	32	38	1	1	99	20000710	2000	B	B	0	99
271	38	34	2	1	99	20000711	2000	A	A	0	99
272	35	32	2	1	99	20000712	2000	AB	AB	0	99
273	21	43	2	2	99	20000712	2000	O	B	0	99
274	28	39	1	1	99	20000712	2000	AB	AB	0	99
275	52	25	1	1	99	20000713	2000	O	B	0	99
276	44	17	2	1	99	20000713	2000	A	A	0	99
277	47	33	1	1	99	20000713	2000	AB	AB	0	99
278	67	34	2	2	99	20000713	2000	B	B	0	99
279	32	30	2	1	99	20000714	2000	A	A	0	99
280	51	24	1	1	99	20000718	2000	O	B	0	99
281	17	45	1	1	99	20000718	2000	O	A	0	99
282	21	50	2	1	99	20000718	2000	O	O	0	99
283	48	51	2	2	99	20000719	2000	A	A	0	99
284	35	38	1	2	99	20000719	2000	B	B	0	99
285	45	39	1	1	99	20000719	2000	A	A	0	99
286	49	56	2	1	99	20000719	2000	A	A	0	99
287	23	44	1	2	99	20000719	2000	O	O	0	99
288	34	30	2	1	99	20000720	2000	O	O	0	99
289	41	39	1	2	99	20000720	2000	A	A	0	99
290	41	43	2	2	99	20000720	2000	O	O	0	99
291	39	35	2	1	99	20000720	2000	O	O	0	99
292	40	33	2	2	99	20000720	2000	O	O	0	99
293	26	25	2	1	99	20000724	2000	O	A	0	99
294	34	40	1	1	99	20000724	2000	AB	AB	0	99
295	36	41	2	1	99	20000724	2000	B	B	0	99
296	41	48	1	1	99	20000725	2000	O	O	0	99
297	47	39	2	1	99	20000726	2000	B	B	0	99
298	32	60	2	2	99	20000726	2000	O	A	0	99
299	34	6	2	1	99	20000726	2000	B	B	0	99
300	56	43	1	2	99	20000726	2000	AB	AB	0	99
301	38	22	2	1	99	20000726	2000	O	O	0	99
302	33	28	2	1	99	20000727	2000	A	A	0	99
303	28	48	1	2	99	20000727	2000	O	B	0	99
304	25	16	2	2	99	20000727	2000	B	B	0	99
305	44	45	2	2	99	20000802	2000	B	B	0	99
306	31	47	2	2	99	20000802	2000	A	A	0	99
307	36	30	1	2	99	20000802	2000	B	B	0	99
308	40	48	1	1	99	20000803	2000	O	O	0	99
309	43	35	1	1	99	20000804	2000	A	A	0	99
310	29	48	1	2	99	20000804	2000	A	A	0	99
311	36	43	1	2	99	20000808	2000	O	O	0	99
312	22	36	1	1	99	20000810	2000	O	O	0	99
313	21	20	1	1	99	20000810	2000	A	A	0	99
314	29	64	1	1	99	20000811	2000	O	O	0	99
315	31	51	1	1	99	20000814	2000	A	A	0	99
316	31	57	1	1	99	20000816	2000	B	B	0	99
317	37	19	2	1	99	20000817	2000	B	B	0	99
318	39	34	2	1	99	20000824	2000	AB	AB	0	99
319	42	53	1	1	99	20000829	2000	B	B	0	99
320	30	40	1	2	99	20000829	2000	O	B	0	99
321	24	60	1	1	99	20000905	2000	O	B	0	99
322	38	33	1	1	99	20000906	2000	O	O	0	99
323	58	30	1	1	99	20000907	2000	A	A	0	99
324	26	26	2	1	99	20000925	2000	B	B	0	99
325	52	18	1	2	99	20000927	2000	O	A	0	99
326	20	38	1	2	99	20000928	2000	B	B	0	99
327	50	56	2	1	99	20001005	2000	O	A	0	99
328	55	24	1	1	99	20001005	2000	O	B	0	99
329	24	43	2	2	99	20001005	2000	O	O	0	99
330	26	25	2	2	99	20001009	2000	A	A	0	99
331	44	36	2	2	99	20001012	2000	O	B	0	99
332	27	25	2	1	99	20001018	2000	A	A	0	99
333	26	51	2	2	99	20001018	2000	O	O	0	99
334	40	20	2	1	99	20001019	2000	A	A	0	99
335	39	29	2	2	99	20001019	2000	AB	AB	0	99
336	37	44	2	1	99	20001023	2000	O	O	0	99
337	29	34	1	2	99	20001023	2000	B	AB	0	99
338	28	42	2	2	99	20001024	2000	O	O	0	99
339	20	52	2	1	99	20001024	2000	O	B	0	99
340	51	25	1	2	99	20001025	2000	O	O	0	99
341	28	53	1	2	99	20001025	2000	B	B	0	99
342	51	52	1	1	99	20001025	2000	B	B	0	99
343	19	22	1	2	99	20001025	2000	O	A	0	99
344	19	17	1	2	99	20001026	2000	A	A	0	99
345	48	48	1	2	99	20001026	2000	O	B	0	99
346	29	58	2	1	99	20001030	2000	A	AB	0	99
347	43	38	2	2	99	20001031	2000	A	A	0	99
348	48	34	1	2	99	20001031	2000	A	A	0	99
349	30	24	1	1	99	20001031	2000	A	A	0	99
350	51	26	2	1	99	20001031	2000	A	A	0	99
351	29	32	2	1	99	20001101	2000	A	A	0	99
352	46	33	1	1	99	20001101	2000	A	A	0	99
353	29	54	1	1	99	20001102	2000	B	AB	0	99
354	30	22	1	2	99	20001102	2000	B	B	0	99
355	50	25	1	1	99	20001102	2000	A	A	0	99
356	49	53	2	1	99	20001102	2000	O	A	0	99
357	22	48	1	1	99	20001106	2000	O	O	0	99
358	31	35	1	1	99	20001107	2000	O	O	0	99
359	49	34	1	1	99	20001108	2000	A	A	0	99
360	43	55	1	1	99	20001108	2000	A	AB	0	99
361	53	30	1	2	99	20001108	2000	O	O	0	99
362	38	13	1	1	99	20001109	2000	A	A	0	99
363	39	48	1	1	99	20001109	2000	B	B	0	99
364	41	36	1	1	99	20001109	2000	A	A	0	99
365	43	38	1	2	99	20001110	2000	B	B	0	99
366	38	28	1	1	99	20001115	2000	A	A	0	99
367	26	57	1	2	99	20001115	2000	O	B	0	99
368	39	49	2	2	99	20001115	2000	AB	AB	0	99
369	46	45	1	1	99	20001116	2000	B	B	0	99
370	32	34	2	1	99	20001116	2000	O	O	0	99
371	25	32	1	2	99	20001117	2000	AB	AB	0	99
372	37	43	2	1	99	20001120	2000	B	B	0	99
373	39	42	1	1	99	20001122	2000	O	O	0	99
374	49	55	2	2	99	20001122	2000	O	B	0	99
375	47	27	2	1	99	20001122	2000	O	B	0	99
376	28	41	2	2	99	20001122	2000	A	A	0	99
377	43	18	1	1	99	20001122	2000	B	B	0	99
378	28	33	1	2	99	20001122	2000	A	A	0	99
379	20	47	1	1	99	20001122	2000	O	O	0	99
380	40	50	1	1	99	20001123	2000	A	A	0	99
381	37	28	2	1	99	20001124	2000	B	B	0	99
382	38	36	2	2	99	20001127	2000	AB	AB	0	99
383	43	40	1	2	99	20001129	2000	A	A	0	99
384	27	32	2	1	99	20001129	2000	A	A	0	99
385	32	9	2	1	99	20001129	2000	A	A	0	99
386	37	11	1	1	99	20001129	2000	A	A	0	99
387	28	41	1	2	99	20001129	2000	B	B	0	99
388	40	46	2	2	99	20001201	2000	A	A	0	99
389	35	43	2	2	99	20001204	2000	O	O	0	99
390	45	47	2	1	99	20001204	2000	A	A	0	99
391	33	40	1	1	99	20001204	2000	A	A	0	99
392	43	38	1	1	99	20001204	2000	A	AB	0	99
393	44	49	2	1	99	20001205	2000	A	A	0	99
394	40	16	2	1	99	20001205	2000	O	O	0	99
395	52	50	2	2	99	20001205	2000	A	A	0	99
396	45	53	2	1	99	20001205	2000	O	A	0	99
397	53	43	2	1	99	20001206	2000	O	O	0	99
398	38	43	2	1	99	20001206	2000	O	B	0	99
399	38	36	2	2	99	20001206	2000	A	A	0	99
400	26	34	1	2	99	20001206	2000	A	A	0	99
401	45	37	1	1	99	20001206	2000	O	B	0	99
402	47	42	1	2	99	20001206	2000	O	A	0	99
403	38	18	2	1	99	20001206	2000	B	B	0	99
404	47	26	2	1	99	20001207	2000	O	A	0	99
405	42	54	1	2	99	20001207	2000	A	A	0	99
406	46	47	1	2	99	20001207	2000	B	B	0	99
407	42	19	1	2	99	20001207	2000	A	A	0	99
408	26	57	1	1	99	20001207	2000	A	A	0	99
409	47	26	2	1	99	20001208	2000	B	B	0	99
410	28	57	1	2	99	20001212	2000	A	A	0	99
411	47	55	1	2	99	20001212	2000	B	AB	0	99
412	27	46	1	2	99	20001213	2000	O	O	0	99
413	23	51	1	2	99	20001213	2000	A	A	0	99
414	43	43	1	1	99	20001213	2000	B	B	0	99
415	25	23	1	1	99	20001213	2000	O	B	0	99
416	42	44	2	1	99	20001213	2000	O	B	0	99
417	33	32	2	1	99	20001213	2000	A	A	0	99
418	41	48	2	2	99	20001213	2000	A	A	0	99
419	43	40	2	2	99	20001213	2000	B	B	0	99
420	40	38	1	2	99	20001213	2000	B	B	0	99
421	39	37	2	1	99	20001214	2000	A	A	0	99
422	61	32	1	2	99	20001214	2000	O	B	0	99
423	29	52	1	2	99	20001214	2000	O	O	0	99
424	36	43	1	1	99	20001215	2000	B	B	0	99
425	51	47	1	2	99	20001215	2000	O	O	0	99
426	36	40	1	1	99	20001217	2000	O	O	0	99
427	39	34	2	2	99	20001218	2000	O	O	0	99
428	46	32	2	2	99	20001218	2000	B	B	0	99
429	36	52	1	1	99	20001219	2000	O	O	0	99
430	35	58	1	2	99	20001219	2000	A	AB	0	99
431	36	40	1	1	99	20001219	2000	A	A	0	99
432	46	52	2	1	99	20001220	2000	O	A	0	99
433	30	34	1	2	99	20001220	2000	O	O	0	99
434	26	33	2	1	99	20001220	2000	A	A	0	99
435	51	14	1	2	99	20001220	2000	A	A	0	99
436	34	30	2	2	99	20001220	2000	A	A	0	99
437	22	27	2	1	99	20001220	2000	B	B	0	99
438	38	35	2	1	99	20001220	2000	O	O	0	99
439	46	23	2	1	99	20001220	2000	B	B	0	99
440	22	48	1	1	99	20001220	2000	O	B	0	99
441	69	52	1	1	99	20001220	2000	A	A	0	99
442	50	53	1	1	99	20001221	2000	A	A	0	99
443	32	31	2	1	99	20001221	2000	O	AB	0	99
444	20	52	1	2	99	20001221	2000	A	A	0	99
445	28	43	1	1	99	20001222	2000	O	O	0	99
446	59	30	1	1	99	20001226	2000	B	AB	0	99
447	39	34	2	1	99	20001227	2000	O	O	0	99
448	45	55	1	1	99	20001227	2000	A	A	0	99
449	22	24	2	2	99	20001227	2000	B	B	0	99
450	47	54	2	1	99	20001227	2000	O	O	0	99
451	33	56	1	1	99	20001227	2000	O	O	0	99
452	46	50	2	1	99	20001227	2000	A	AB	0	99
453	31	39	2	2	99	20001227	2000	O	O	0	99
454	33	42	1	1	99	20001228	2000	A	A	0	99
455	23	22	2	1	99	20010102	2001	AB	AB	0	99
456	40	47	2	1	99	20010102	2001	B	B	0	99
457	26	50	2	2	99	20010103	2001	O	B	0	99
458	39	38	2	1	99	20010103	2001	B	B	0	99
459	27	29	1	1	99	20010103	2001	O	O	0	99
460	27	33	2	2	99	20010103	2001	B	B	0	99
461	39	37	2	1	99	20010103	2001	O	O	0	99
462	28	44	1	2	99	20010103	2001	B	B	0	99
463	63	31	2	1	99	20010104	2001	O	O	0	99
464	40	27	1	1	99	20010108	2001	A	A	0	99
465	36	59	2	2	99	20010108	2001	O	O	0	99
466	26	33	1	1	99	20010109	2001	O	B	0	99
467	40	40	1	1	99	20010109	2001	O	O	0	99
468	32	44	1	2	99	20010110	2001	A	A	0	99
469	34	43	2	1	99	20010110	2001	AB	AB	0	99
470	25	30	2	1	99	20010110	2001	A	A	0	99
471	42	14	2	1	99	20010110	2001	B	B	0	99
472	40	38	2	2	99	20010110	2001	A	A	0	99
473	39	18	2	1	99	20010110	2001	A	A	0	99
474	40	47	1	2	99	20010110	2001	O	O	0	99
475	31	53	2	2	99	20010111	2001	O	B	0	99
476	36	37	1	2	99	20010111	2001	O	O	0	99
477	47	51	1	2	99	20010111	2001	O	O	0	99
478	31	35	2	1	99	20010112	2001	AB	AB	0	99
479	45	13	2	2	99	20010115	2001	O	O	0	99
480	39	36	2	1	99	20010115	2001	A	A	0	99
481	25	60	1	1	99	20010117	2001	A	A	0	99
482	25	33	1	1	99	20010117	2001	A	A	0	99
483	30	32	1	1	99	20010117	2001	B	B	0	99
484	61	30	2	2	99	20010117	2001	A	A	0	99
485	43	44	2	1	99	20010117	2001	B	B	0	99
486	20	51	1	1	99	20010117	2001	B	AB	0	99
487	49	53	2	2	99	20010117	2001	A	A	0	99
488	30	51	1	2	99	20010117	2001	A	AB	0	99
489	48	19	2	1	99	20010118	2001	O	A	0	99
490	53	54	2	2	99	20010118	2001	O	O	0	99
491	32	31	2	1	99	20010118	2001	O	O	0	99
492	34	20	2	2	99	20010119	2001	O	O	0	99
493	43	42	2	1	99	20010122	2001	O	A	0	99
494	38	13	2	2	99	20010122	2001	A	A	0	99
495	24	51	2	2	99	20010129	2001	O	B	0	99
496	40	50	2	1	99	20010129	2001	B	B	0	99
497	48	21	1	1	99	20010129	2001	B	B	0	99
498	59	29	1	2	99	20010129	2001	AB	AB	0	99
499	32	54	2	2	99	20010130	2001	AB	AB	0	99
500	21	54	1	1	99	20010131	2001	O	B	0	99
501	38	39	2	2	99	20010131	2001	O	B	0	99
502	53	28	2	1	99	20010131	2001	A	A	0	99
503	31	25	2	1	99	20010131	2001	O	O	0	99
504	48	23	2	2	99	20010131	2001	O	A	0	99
505	21	33	1	2	99	20010131	2001	O	A	0	99
506	18	29	2	2	99	20010201	2001	A	A	0	99
507	28	33	1	1	99	20010201	2001	O	O	0	99
508	33	41	2	1	99	20010201	2001	A	A	0	99
509	26	29	1	1	99	20010201	2001	O	O	0	99
510	28	31	2	2	99	20010202	2001	A	A	0	99
511	25	28	1	1	99	20010202	2001	O	O	0	99
512	29	26	2	1	99	20010205	2001	A	A	0	99
513	42	39	1	1	99	20010205	2001	O	O	0	99
514	40	44	1	1	99	20010205	2001	AB	AB	0	99
515	29	34	1	1	99	20010206	2001	O	O	0	99
516	43	39	2	2	99	20010206	2001	O	A	0	99
517	37	30	1	1	99	20010206	2001	B	B	0	99
518	21	55	2	1	99	20010206	2001	O	O	0	99
519	36	40	2	2	99	20010207	2001	A	A	0	99
520	34	29	2	1	99	20010207	2001	O	A	0	99
521	22	31	2	1	99	20010207	2001	O	O	0	99
522	50	45	2	2	99	20010207	2001	O	O	0	99
523	20	48	2	1	99	20010207	2001	B	B	0	99
524	33	8	2	1	99	20010207	2001	O	O	0	99
525	41	19	2	1	99	20010207	2001	O	O	0	99
526	51	25	2	1	99	20010207	2001	A	A	0	99
527	51	26	2	1	99	20010207	2001	O	A	0	99
528	30	47	1	1	99	20010207	2001	A	A	0	99
529	63	38	2	1	99	20010208	2001	A	A	0	99
530	43	28	1	1	99	20010208	2001	O	O	0	99
531	30	17	1	1	99	20010208	2001	O	O	0	99
532	29	7	2	1	99	20010209	2001	O	O	0	99
533	20	50	1	2	99	20010211	2001	B	B	0	99
534	41	36	1	2	99	20010212	2001	O	O	0	99
535	22	47	1	1	99	20010212	2001	A	A	0	99
536	41	51	2	1	99	20010212	2001	AB	AB	0	99
537	36	50	2	2	99	20010212	2001	A	AB	0	99
538	30	45	1	2	99	20010212	2001	O	B	0	99
539	56	32	2	2	99	20010213	2001	O	A	0	99
540	43	13	1	1	99	20010213	2001	O	O	0	99
541	56	26	1	2	99	20010213	2001	AB	AB	0	99
542	44	42	1	1	99	20010213	2001	A	A	0	99
543	35	28	2	2	99	20010214	2001	O	A	0	99
544	32	31	2	1	99	20010214	2001	A	A	0	99
545	44	63	1	1	99	20010214	2001	O	B	0	99
546	38	33	2	1	99	20010214	2001	A	A	0	99
547	26	36	1	1	99	20010214	2001	A	A	0	99
548	19	53	2	1	99	20010215	2001	B	B	0	99
549	31	18	1	1	99	20010215	2001	A	A	0	99
550	44	16	2	1	99	20010216	2001	O	O	0	99
551	30	36	2	1	99	20010219	2001	A	A	0	99
552	54	51	1	2	99	20010220	2001	O	B	0	99
553	34	27	2	1	99	20010220	2001	B	B	0	99
554	34	38	1	1	99	20010220	2001	O	B	0	99
555	25	36	1	1	99	20010220	2001	AB	AB	0	99
556	50	47	1	1	99	20010221	2001	O	A	0	99
557	53	34	1	1	99	20010221	2001	O	O	0	99
558	40	53	2	1	99	20010221	2001	A	AB	0	99
559	25	29	1	1	99	20010221	2001	B	B	0	99
560	35	43	1	2	99	20010221	2001	A	A	0	99
561	55	26	2	2	99	20010222	2001	O	O	0	99
562	40	61	2	1	99	20010222	2001	O	O	0	99
563	29	35	2	1	99	20010226	2001	O	O	0	99
564	21	48	1	1	99	20010227	2001	A	A	0	99
565	19	49	2	1	99	20010228	2001	O	B	0	99
566	37	55	1	1	99	20010228	2001	A	A	0	99
567	46	55	2	1	99	20010228	2001	A	A	0	99
568	28	24	1	2	99	20010228	2001	O	O	0	99
569	32	34	1	1	99	20010228	2001	A	A	0	99
570	34	56	2	1	99	20010228	2001	B	B	0	99
571	34	51	1	1	99	20010228	2001	O	B	0	99
572	43	36	1	1	99	20010302	2001	A	A	0	99
573	29	62	1	1	99	20010302	2001	O	O	0	99
574	43	41	2	2	99	20010302	2001	AB	AB	0	99
575	47	17	1	1	99	20010305	2001	A	A	0	99
576	39	34	2	2	99	20010305	2001	AB	AB	0	99
577	38	38	1	1	99	20010305	2001	O	A	0	99
578	35	50	1	2	99	20010306	2001	A	A	0	99
579	17	47	1	1	99	20010306	2001	B	B	0	99
580	22	51	2	2	99	20010307	2001	O	A	0	99
581	19	42	1	1	99	20010307	2001	B	B	0	99
582	44	17	2	2	99	20010307	2001	AB	AB	0	99
583	39	27	2	2	99	20010307	2001	O	O	0	99
584	46	47	2	1	99	20010307	2001	O	AB	0	99
585	28	23	1	2	99	20010307	2001	A	A	0	99
586	44	33	2	2	99	20010307	2001	A	A	0	99
587	50	25	2	2	99	20010307	2001	A	A	0	99
588	52	38	2	2	99	20010308	2001	O	AB	0	99
589	50	49	2	2	99	20010308	2001	O	O	0	99
590	41	15	1	1	99	20010308	2001	A	A	0	99
591	18	45	1	1	99	20010309	2001	O	O	0	99
592	41	30	2	1	99	20010312	2001	B	B	0	99
593	28	59	1	1	99	20010313	2001	O	O	0	99
594	59	30	2	1	99	20010313	2001	O	O	0	99
595	43	32	1	1	99	20010313	2001	A	A	0	99
596	28	51	2	1	99	20010313	2001	O	B	0	99
597	28	30	1	2	99	20010314	2001	O	O	0	99
598	28	38	2	2	99	20010314	2001	O	O	0	99
599	51	33	2	1	99	20010314	2001	AB	AB	0	99
600	46	35	2	1	99	20010314	2001	B	B	0	99
601	42	37	1	2	99	20010314	2001	O	B	0	99
602	24	46	1	2	99	20010314	2001	A	A	0	99
603	21	40	1	2	99	20010315	2001	O	AB	0	99
604	42	47	2	1	99	20010315	2001	O	AB	0	99
605	42	54	2	2	99	20010316	2001	A	A	0	99
606	23	55	1	1	99	20010319	2001	A	A	0	99
607	23	31	1	1	99	20010319	2001	A	A	0	99
608	24	28	2	1	99	20010320	2001	O	O	0	99
609	35	33	1	2	99	20010321	2001	B	B	0	99
610	26	23	1	1	99	20010321	2001	O	B	0	99
611	52	29	1	2	99	20010321	2001	A	A	0	99
612	48	19	1	2	99	20010321	2001	A	A	0	99
613	39	45	1	1	99	20010321	2001	AB	AB	0	99
614	34	60	2	2	99	20010321	2001	AB	AB	0	99
615	46	44	2	1	99	20010322	2001	B	B	0	99
616	44	45	1	1	99	20010322	2001	B	AB	0	99
617	40	44	1	2	99	20010322	2001	B	B	0	99
618	24	27	1	1	99	20010322	2001	A	A	0	99
619	39	45	2	1	99	20010322	2001	B	B	0	99
620	43	40	2	1	99	20010322	2001	B	B	0	99
621	30	42	1	2	99	20010322	2001	B	AB	0	99
622	25	19	1	1	99	20010323	2001	AB	AB	0	99
623	23	20	1	1	99	20010326	2001	O	A	0	99
624	45	16	2	2	99	20010326	2001	A	A	0	99
625	25	48	1	2	99	20010326	2001	A	AB	0	99
626	31	40	1	2	99	20010328	2001	B	B	0	99
627	37	28	2	1	99	20010328	2001	B	B	0	99
628	36	38	2	1	99	20010328	2001	O	O	0	99
629	38	39	2	1	99	20010328	2001	O	O	0	99
630	27	35	1	1	99	20010328	2001	A	AB	0	99
631	28	33	1	2	99	20010328	2001	O	O	0	99
632	41	17	2	2	99	20010328	2001	B	B	0	99
633	49	51	2	1	99	20010328	2001	A	A	0	99
634	54	38	1	2	99	20010329	2001	O	O	0	99
635	30	28	2	1	99	20010329	2001	O	O	0	99
636	41	30	1	1	99	20010329	2001	B	B	0	99
637	28	38	2	1	99	20010329	2001	A	A	0	99
638	38	44	2	1	99	20010329	2001	O	O	0	99
639	44	24	1	1	99	20010330	2001	A	A	0	99
640	21	49	1	1	99	20010403	2001	A	AB	0	99
641	22	19	2	2	99	20010404	2001	A	A	0	99
642	28	21	2	1	99	20010404	2001	B	B	0	99
643	46	4	2	2	99	20010404	2001	O	O	0	99
644	20	47	1	1	99	20010404	2001	B	B	0	99
645	23	46	1	2	99	20010404	2001	O	O	0	99
646	36	41	2	2	99	20010404	2001	O	O	0	99
647	28	45	1	2	99	20010404	2001	O	A	0	99
648	32	38	2	1	99	20010404	2001	A	A	0	99
649	51	27	2	2	99	20010409	2001	O	O	0	99
650	29	33	2	2	99	20010409	2001	A	AB	0	99
651	38	43	1	1	99	20010410	2001	B	B	0	99
652	30	35	2	2	99	20010410	2001	AB	AB	0	99
653	53	31	2	1	99	20010410	2001	B	B	0	99
654	46	38	1	2	99	20010411	2001	O	O	0	99
655	41	41	1	2	99	20010411	2001	A	A	0	99
656	37	42	1	1	99	20010411	2001	B	B	0	99
657	47	21	2	1	99	20010411	2001	O	O	0	99
658	28	33	1	1	99	20010411	2001	O	O	0	99
659	38	42	2	1	99	20010411	2001	B	B	0	99
660	38	48	1	2	99	20010411	2001	B	B	0	99
661	33	2	1	2	99	20010412	2001	A	A	0	99
662	36	33	1	1	99	20010412	2001	O	A	0	99
663	36	37	2	1	99	20010412	2001	B	B	0	99
664	35	31	2	2	99	20010412	2001	B	B	0	99
665	29	39	1	1	99	20010416	2001	O	B	0	99
666	59	25	1	2	99	20010416	2001	B	B	0	99
667	45	46	1	2	99	20010417	2001	O	O	0	99
668	56	24	1	1	99	20010418	2001	B	B	0	99
669	64	34	1	1	99	20010418	2001	O	A	0	99
670	35	30	2	1	99	20010418	2001	O	A	0	99
671	31	38	2	1	99	20010418	2001	A	A	0	99
672	58	31	2	1	99	20010418	2001	B	B	0	99
673	29	31	1	2	99	20010418	2001	O	O	0	99
674	26	22	2	2	99	20010418	2001	O	O	0	99
675	49	49	1	2	99	20010418	2001	B	B	0	99
676	54	30	2	1	99	20010418	2001	O	A	0	99
677	22	27	1	2	99	20010418	2001	A	A	0	99
678	35	47	1	2	99	20010419	2001	A	A	0	99
679	45	21	2	1	99	20010419	2001	A	A	0	99
680	48	22	1	2	99	20010423	2001	O	O	0	99
681	53	23	1	1	99	20010424	2001	B	AB	0	99
682	28	61	1	1	99	20010425	2001	O	O	0	99
683	47	26	2	1	99	20010425	2001	O	A	0	99
684	27	32	1	2	99	20010425	2001	O	B	0	99
685	33	47	2	1	99	20010426	2001	O	O	0	99
686	30	28	1	2	99	20010426	2001	O	O	0	99
687	37	40	2	1	99	20010427	2001	B	B	0	99
688	48	51	1	1	99	20010430	2001	O	A	0	99
689	30	25	1	2	99	20010430	2001	O	B	0	99
690	35	38	1	1	99	20010502	2001	AB	AB	0	99
691	37	31	2	1	99	20010502	2001	B	B	0	99
692	41	36	1	2	99	20010503	2001	AB	AB	0	99
693	27	59	1	2	99	20010503	2001	A	A	0	99
694	49	49	2	1	99	20010503	2001	A	A	0	99
695	38	41	1	1	99	20010504	2001	O	O	0	99
696	57	25	1	1	99	20010507	2001	A	A	0	99
697	31	55	2	2	99	20010507	2001	A	A	0	99
698	32	36	1	2	99	20010508	2001	A	A	0	99
699	57	25	1	1	99	20010508	2001	A	AB	0	99
700	50	28	1	1	99	20010509	2001	B	B	0	99
701	34	38	1	1	99	20010509	2001	O	O	0	99
702	43	41	2	1	99	20010509	2001	A	A	0	99
703	50	24	2	1	99	20010510	2001	B	B	0	99
704	57	26	2	1	99	20010516	2001	O	O	0	99
705	30	8	2	2	99	20010516	2001	A	AB	0	99
706	30	35	1	1	99	20010516	2001	B	B	0	99
707	26	38	1	2	99	20010516	2001	B	B	0	99
708	26	29	2	1	99	20010516	2001	B	B	0	99
709	50	29	1	1	99	20010516	2001	AB	AB	0	99
710	33	42	1	2	99	20010516	2001	O	O	0	99
711	41	30	2	1	99	20010516	2001	B	B	0	99
712	23	43	2	2	99	20010517	2001	A	A	0	99
713	22	46	2	2	99	20010517	2001	O	B	0	99
714	36	5	1	1	99	20010517	2001	B	AB	0	99
715	61	61	2	1	99	20010517	2001	A	A	0	99
716	32	29	2	1	99	20010522	2001	A	A	0	99
717	37	21	1	1	99	20010522	2001	B	AB	0	99
718	46	23	1	1	99	20010523	2001	O	B	0	99
719	38	42	2	1	99	20010523	2001	O	A	0	99
720	41	39	1	1	99	20010523	2001	AB	AB	0	99
721	51	48	2	1	99	20010524	2001	B	B	0	99
722	20	45	1	1	99	20010524	2001	B	B	0	99
723	30	64	2	1	99	20010524	2001	O	O	0	99
724	24	56	1	1	99	20010524	2001	A	A	0	99
725	22	26	1	2	99	20010528	2001	O	B	0	99
726	22	26	1	2	99	20010529	2001	B	AB	0	99
727	40	40	2	2	99	20010529	2001	A	A	0	99
728	33	43	1	1	99	20010530	2001	O	O	0	99
729	22	47	2	2	99	20010530	2001	A	A	0	99
730	56	30	2	1	99	20010530	2001	A	A	0	99
731	60	26	1	2	99	20010530	2001	O	O	0	99
732	54	59	2	2	99	20010530	2001	O	O	0	99
733	25	52	1	2	99	20010530	2001	B	B	0	99
734	43	30	2	1	99	20010531	2001	B	B	0	99
735	24	48	1	2	99	20010531	2001	A	A	0	99
736	39	41	2	1	99	20010531	2001	O	A	0	99
737	35	28	2	2	99	20010601	2001	A	A	0	99
738	32	32	1	2	99	20010605	2001	B	B	0	99
739	60	29	1	2	99	20010605	2001	O	B	0	99
740	23	47	1	1	99	20010605	2001	B	B	0	99
741	58	24	1	1	99	20010607	2001	B	B	0	99
742	46	40	2	1	99	20010607	2001	A	A	0	99
743	33	35	2	2	99	20010611	2001	B	B	0	99
744	27	34	2	1	99	20010611	2001	O	O	0	99
745	38	29	1	1	99	20010611	2001	O	O	0	99
746	32	33	1	2	99	20010611	2001	O	O	0	99
747	23	27	1	2	99	20010611	2001	AB	AB	0	99
748	56	49	1	1	99	20010611	2001	O	O	0	99
749	46	23	2	1	99	20010612	2001	B	B	0	99
750	31	41	1	1	99	20010612	2001	O	A	0	99
751	53	51	1	2	99	20010613	2001	A	A	0	99
752	43	63	1	1	99	20010613	2001	B	B	0	99
753	38	38	2	1	99	20010613	2001	B	B	0	99
754	33	51	1	2	99	20010613	2001	O	O	0	99
755	47	53	2	2	99	20010613	2001	B	B	0	99
756	36	6	1	2	99	20010613	2001	A	A	0	99
757	40	36	1	1	99	20010614	2001	A	A	0	99
758	35	26	2	1	99	20010614	2001	A	A	0	99
759	49	42	2	1	99	20010614	2001	O	O	0	99
760	36	30	2	2	99	20010614	2001	B	B	0	99
761	42	54	1	1	99	20010616	2001	B	B	0	99
762	35	41	2	1	99	20010618	2001	O	A	0	99
763	57	33	2	1	99	20010618	2001	AB	AB	0	99
764	55	36	2	1	99	20010618	2001	B	B	0	99
765	43	15	1	1	99	20010619	2001	B	B	0	99
766	50	46	1	2	99	20010619	2001	A	A	0	99
767	42	37	1	2	99	20010619	2001	A	A	0	99
768	40	39	1	1	99	20010619	2001	O	O	0	99
769	28	55	2	2	99	20010620	2001	B	AB	0	99
770	31	25	1	2	99	20010620	2001	B	B	0	99
771	35	40	1	2	99	20010620	2001	O	O	0	99
772	33	38	1	2	99	20010620	2001	A	A	0	99
773	47	32	1	1	99	20010620	2001	B	B	0	99
774	40	51	2	2	99	20010620	2001	O	O	0	99
775	54	29	2	1	99	20010620	2001	O	O	0	99
776	27	28	1	1	99	20010620	2001	B	B	0	99
777	41	34	1	1	99	20010620	2001	A	A	0	99
778	47	50	1	1	99	20010621	2001	O	O	0	99
779	36	34	2	1	99	20010621	2001	O	O	0	99
780	34	41	2	1	99	20010621	2001	A	A	0	99
781	54	47	1	1	99	20010622	2001	O	B	0	99
782	42	59	1	1	99	20010625	2001	B	B	0	99
783	49	26	2	2	99	20010627	2001	O	O	0	99
784	33	5	1	2	99	20010627	2001	A	A	0	99
785	40	29	1	1	99	20010627	2001	B	B	0	99
786	44	31	2	1	99	20010627	2001	O	O	0	99
787	34	45	2	2	99	20010627	2001	B	B	0	99
788	28	30	2	1	99	20010627	2001	B	B	0	99
789	37	43	1	1	99	20010627	2001	A	A	0	99
790	28	27	2	1	99	20010628	2001	O	A	0	99
791	49	35	1	2	99	20010628	2001	B	B	0	99
792	59	30	2	1	99	20010628	2001	A	A	0	99
793	30	28	1	1	99	20010628	2001	O	O	0	99
794	21	43	1	2	99	20010628	2001	A	A	0	99
795	26	48	1	1	99	20010628	2001	A	A	0	99
796	19	48	1	1	99	20010628	2001	A	A	0	99
797	50	52	2	1	99	20010629	2001	A	A	0	99
798	48	43	1	1	99	20010702	2001	A	A	0	99
799	51	23	2	2	99	20010703	2001	O	O	0	99
800	65	40	1	2	99	20010703	2001	O	B	0	99
801	44	46	1	2	99	20010704	2001	A	A	0	99
802	28	56	2	2	99	20010704	2001	A	AB	0	99
803	18	53	1	1	99	20010704	2001	B	B	0	99
804	27	53	1	2	99	20010704	2001	A	A	0	99
805	44	44	1	1	99	20010704	2001	O	O	0	99
806	20	50	1	1	99	20010704	2001	A	A	0	99
807	53	29	2	1	99	20010704	2001	O	B	0	99
808	38	34	1	1	99	20010705	2001	B	B	0	99
809	42	15	1	1	99	20010705	2001	B	B	0	99
810	31	29	1	2	99	20010705	2001	A	A	0	99
811	38	41	1	2	99	20010705	2001	A	A	0	99
812	33	42	1	2	99	20010705	2001	B	AB	0	99
813	38	42	2	2	99	20010705	2001	A	A	0	99
814	34	56	1	1	99	20010706	2001	B	B	0	99
815	21	33	1	1	99	20010706	2001	O	O	0	99
816	32	55	1	1	99	20010709	2001	O	O	0	99
817	37	38	2	1	99	20010709	2001	O	O	0	99
818	34	27	2	1	99	20010710	2001	AB	AB	0	99
819	46	51	2	2	99	20010710	2001	A	A	0	99
820	22	48	1	2	99	20010710	2001	A	A	0	99
821	57	24	2	1	99	20010711	2001	AB	AB	0	99
822	49	54	2	1	99	20010711	2001	O	O	0	99
823	42	16	2	1	99	20010711	2001	A	A	0	99
824	51	29	2	1	99	20010711	2001	A	A	0	99
825	57	44	1	1	99	20010711	2001	A	A	0	99
826	26	35	1	1	99	20010711	2001	B	AB	0	99
827	20	54	1	1	99	20010711	2001	AB	AB	0	99
828	48	54	2	1	99	20010711	2001	O	B	0	99
829	49	22	2	1	99	20010712	2001	A	A	0	99
830	22	28	1	2	99	20010712	2001	O	B	0	99
831	32	36	2	1	99	20010712	2001	A	A	0	99
832	52	53	2	1	99	20010713	2001	O	O	0	99
833	38	39	2	1	99	20010716	2001	A	A	0	99
834	42	41	1	2	99	20010716	2001	A	A	0	99
835	38	32	1	1	99	20010716	2001	B	B	0	99
836	26	49	1	2	99	20010718	2001	A	AB	0	99
837	47	50	2	1	99	20010718	2001	B	B	0	99
838	31	47	1	1	99	20010718	2001	A	A	0	99
839	27	30	1	1	99	20010718	2001	A	A	0	99
840	37	44	1	1	99	20010718	2001	O	B	0	99
841	44	47	1	2	99	20010718	2001	B	AB	0	99
842	38	63	1	1	99	20010719	2001	A	A	0	99
843	44	56	1	2	99	20010720	2001	O	O	0	99
844	20	41	1	2	99	20010720	2001	B	B	0	99
845	33	1	2	1	99	20010723	2001	A	A	0	99
846	25	52	1	2	99	20010723	2001	B	B	0	99
847	40	53	1	1	99	20010723	2001	B	B	0	99
848	20	50	2	2	99	20010724	2001	B	B	0	99
849	27	54	2	2	99	20010725	2001	O	O	0	99
850	34	35	2	1	99	20010725	2001	A	A	0	99
851	55	56	2	1	99	20010725	2001	O	AB	0	99
852	39	33	1	2	99	20010725	2001	A	A	0	99
853	32	31	2	1	99	20010725	2001	O	O	0	99
854	20	31	1	1	99	20010725	2001	B	B	0	99
855	34	40	1	1	99	20010725	2001	B	AB	0	99
856	35	39	1	1	99	20010725	2001	B	B	0	99
857	42	47	2	2	99	20010726	2001	B	B	0	99
858	31	43	1	1	99	20010726	2001	B	B	0	99
859	27	33	2	1	99	20010726	2001	A	A	0	99
860	34	32	1	1	99	20010727	2001	A	A	0	99
861	37	35	2	1	99	20010727	2001	O	O	0	99
862	32	47	1	1	99	20010730	2001	O	B	0	99
863	32	36	2	1	99	20010731	2001	B	B	0	99
864	45	35	1	1	99	20010801	2001	B	B	0	99
865	47	52	2	1	99	20010801	2001	O	A	0	99
866	27	25	2	2	99	20010801	2001	B	B	0	99
867	45	40	2	1	99	20010801	2001	A	A	0	99
868	21	26	2	2	99	20010801	2001	A	A	0	99
869	27	29	1	1	99	20010801	2001	O	A	0	99
870	43	42	2	2	99	20010801	2001	A	A	0	99
871	50	21	2	1	99	20010801	2001	A	A	0	99
872	41	41	1	2	99	20010801	2001	B	B	0	99
873	25	30	2	2	99	20010801	2001	O	A	0	99
874	24	28	1	1	99	20010801	2001	A	A	0	99
875	58	32	1	1	99	20010802	2001	O	O	0	99
876	36	33	1	2	99	20010802	2001	AB	AB	0	99
877	47	19	2	1	99	20010802	2001	A	A	0	99
878	53	42	1	2	99	20010803	2001	A	A	0	99
879	32	27	1	1	99	20010803	2001	A	A	0	99
880	41	59	1	1	99	20010806	2001	A	A	0	99
881	28	47	2	2	99	20010806	2001	A	A	0	99
882	42	23	1	1	99	20010807	2001	O	O	0	99
883	51	65	2	1	99	20010807	2001	A	A	0	99
884	16	39	1	2	99	20010807	2001	O	A	0	99
885	47	22	2	1	99	20010808	2001	A	AB	0	99
886	28	54	1	2	99	20010808	2001	B	B	0	99
887	36	33	2	1	99	20010808	2001	O	O	0	99
888	29	34	2	1	99	20010808	2001	A	A	0	99
889	18	46	1	1	99	20010808	2001	O	O	0	99
890	48	28	2	1	99	20010808	2001	O	O	0	99
891	37	26	1	1	99	20010808	2001	O	B	0	99
892	33	30	2	2	99	20010809	2001	A	A	0	99
893	36	42	1	1	99	20010809	2001	AB	AB	0	99
894	38	32	2	1	99	20010809	2001	O	A	0	99
895	34	42	2	1	99	20010809	2001	A	A	0	99
896	62	40	2	1	99	20010809	2001	A	A	0	99
897	44	21	2	1	99	20010809	2001	B	AB	0	99
898	34	41	2	1	99	20010810	2001	A	A	0	99
899	37	43	2	2	99	20010810	2001	B	B	0	99
900	16	38	2	2	99	20010810	2001	A	A	0	99
901	46	46	1	1	99	20010813	2001	O	O	0	99
902	23	29	1	1	99	20010813	2001	O	O	0	99
903	31	36	1	2	99	20010814	2001	AB	AB	0	99
904	50	54	2	2	99	20010816	2001	B	B	0	99
905	58	43	1	1	99	20010816	2001	B	B	0	99
906	41	53	1	2	99	20010816	2001	A	A	0	99
907	32	33	2	1	99	20010817	2001	O	O	0	99
908	49	23	1	1	99	20010820	2001	B	B	0	99
909	40	39	1	1	99	20010821	2001	A	A	0	99
910	34	49	1	1	99	20010822	2001	A	A	0	99
911	52	30	2	1	99	20010823	2001	A	A	0	99
912	39	44	1	1	99	20010823	2001	B	B	0	99
913	31	33	2	2	99	20010827	2001	A	A	0	99
914	51	54	2	1	99	20010828	2001	O	A	0	99
915	36	44	2	1	99	20010828	2001	B	B	0	99
916	41	32	2	1	99	20010828	2001	AB	AB	0	99
917	39	47	2	2	99	20010828	2001	A	A	0	99
918	51	57	2	1	99	20010829	2001	O	A	0	99
919	22	22	1	2	99	20010829	2001	O	O	0	99
920	33	41	2	1	99	20010829	2001	B	B	0	99
921	41	32	2	1	99	20010830	2001	O	O	0	99
922	56	59	2	2	99	20010830	2001	B	B	0	99
923	46	22	1	2	99	20010830	2001	O	O	0	99
924	39	15	2	2	99	20010903	2001	A	AB	0	99
925	33	30	1	2	99	20010904	2001	B	B	0	99
926	20	44	2	2	99	20010904	2001	O	O	0	99
927	41	36	1	1	99	20010905	2001	A	AB	0	99
928	32	37	1	1	99	20010905	2001	A	A	0	99
929	49	42	2	1	99	20010905	2001	B	B	0	99
930	45	50	2	1	99	20010905	2001	O	A	0	99
931	37	40	2	1	99	20010905	2001	O	B	0	99
932	25	39	2	2	99	20010905	2001	A	A	0	99
933	27	62	2	1	99	20010905	2001	O	A	0	99
934	41	40	2	2	99	20010906	2001	A	A	0	99
935	28	37	1	2	99	20010906	2001	B	AB	0	99
936	35	38	2	2	99	20010908	2001	A	A	0	99
937	20	55	1	2	99	20010910	2001	O	O	0	99
938	40	43	1	2	99	20010911	2001	A	A	0	99
939	32	59	1	2	99	20010911	2001	A	A	0	99
940	48	23	2	2	99	20010912	2001	B	B	0	99
941	27	54	1	2	99	20010912	2001	A	A	0	99
942	39	32	1	1	99	20010912	2001	AB	AB	0	99
943	28	21	1	1	99	20010912	2001	O	O	0	99
944	28	30	1	1	99	20010912	2001	A	A	0	99
945	39	28	1	1	99	20010912	2001	A	A	0	99
946	47	33	2	1	99	20010913	2001	O	B	0	99
947	28	29	1	1	99	20010913	2001	A	A	0	99
948	49	51	2	1	99	20010913	2001	B	B	0	99
949	31	34	2	2	99	20010913	2001	O	O	0	99
950	32	29	1	2	99	20010914	2001	O	O	0	99
951	30	34	1	1	99	20010917	2001	B	B	0	99
952	67	48	2	1	99	20010918	2001	B	B	0	99
953	42	44	2	1	99	20010918	2001	O	AB	0	99
954	36	17	1	1	99	20010918	2001	B	B	0	99
955	46	25	2	1	99	20010919	2001	O	O	0	99
956	55	26	2	1	99	20010919	2001	B	B	0	99
957	48	51	2	1	99	20010919	2001	B	B	0	99
958	30	26	1	1	99	20010919	2001	B	B	0	99
959	53	27	2	2	99	20010920	2001	A	A	0	99
960	35	32	1	2	99	20010920	2001	O	O	0	99
961	30	36	2	2	99	20010920	2001	O	O	0	99
962	33	54	2	2	99	20010920	2001	O	O	0	99
963	37	20	1	2	99	20010920	2001	O	O	0	99
964	41	35	1	2	99	20010921	2001	A	AB	0	99
965	51	40	1	2	99	20010921	2001	B	B	0	99
966	40	44	2	1	99	20010924	2001	A	A	0	99
967	60	30	1	1	99	20010924	2001	O	O	0	99
968	29	32	2	2	99	20010925	2001	B	B	0	99
969	45	42	1	1	99	20010925	2001	B	B	0	99
970	38	39	1	1	99	20010925	2001	A	A	0	99
971	30	31	1	1	99	20010926	2001	O	O	0	99
972	20	21	1	1	99	20010926	2001	A	A	0	99
973	32	56	1	2	99	20010926	2001	O	O	0	99
974	25	51	1	2	99	20010926	2001	B	B	0	99
975	41	22	2	1	99	20010926	2001	B	B	0	99
976	36	37	1	2	99	20010926	2001	O	O	0	99
977	27	37	1	1	99	20010926	2001	O	A	0	99
978	42	43	1	1	99	20010926	2001	O	O	0	99
979	65	37	1	2	99	20010926	2001	O	O	0	99
980	25	50	2	2	99	20010926	2001	A	A	0	99
981	39	36	2	1	99	20010927	2001	O	B	0	99
982	41	43	2	1	99	20010927	2001	O	O	0	99
983	50	50	1	1	99	20010928	2001	AB	AB	0	99
984	20	44	1	2	99	20011004	2001	A	AB	0	99
985	28	28	1	1	99	20011004	2001	A	A	0	99
986	24	28	1	1	99	20011004	2001	AB	AB	0	99
987	59	33	2	2	99	20011005	2001	O	O	0	99
988	53	49	1	2	99	20011008	2001	A	A	0	99
989	46	49	2	2	99	20011008	2001	A	A	0	99
990	32	58	1	2	99	20011009	2001	A	A	0	99
991	22	42	1	2	99	20011009	2001	A	A	0	99
992	32	33	1	1	99	20011009	2001	B	B	0	99
993	50	19	1	1	99	20011010	2001	O	O	0	99
994	57	30	2	2	99	20011010	2001	B	B	0	99
995	24	54	2	2	99	20011010	2001	A	A	0	99
996	33	34	1	2	99	20011010	2001	A	A	0	99
997	29	40	1	1	99	20011011	2001	B	AB	0	99
998	50	29	2	1	99	20011011	2001	B	B	0	99
999	36	41	1	1	99	20011011	2001	AB	AB	0	99
1000	20	58	1	1	99	20011011	2001	A	AB	0	99
1001	33	37	1	1	99	20011011	2001	B	B	0	99
1002	26	22	2	2	99	20011012	2001	O	O	0	99
1003	59	31	1	2	99	20011015	2001	O	O	0	99
1004	25	34	2	1	99	20011015	2001	O	O	0	99
1005	20	54	1	1	99	20011015	2001	A	AB	0	99
1006	18	46	1	2	99	20011016	2001	B	B	0	99
1007	35	32	2	1	99	20011016	2001	B	B	0	99
1008	21	41	1	2	99	20011016	2001	B	B	0	99
1009	22	26	1	1	99	20011017	2001	A	A	0	99
1010	34	9	2	1	99	20011017	2001	A	A	0	99
1011	31	52	1	1	99	20011017	2001	O	B	0	99
1012	42	35	2	2	99	20011017	2001	O	O	0	99
1013	44	55	2	1	99	20011017	2001	O	B	0	99
1014	25	57	1	1	99	20011017	2001	A	A	0	99
1015	35	37	1	1	99	20011018	2001	O	O	0	99
1016	45	53	2	1	99	20011018	2001	O	O	0	99
1017	25	32	1	1	99	20011022	2001	B	B	0	99
1018	43	36	1	2	99	20011022	2001	AB	AB	0	99
1019	51	49	1	2	99	20011023	2001	B	AB	0	99
1020	37	12	2	1	99	20011024	2001	O	B	0	99
1021	20	34	1	1	99	20011024	2001	B	B	0	99
1022	46	49	1	1	99	20011024	2001	AB	AB	0	99
1023	27	35	1	1	99	20011024	2001	B	B	0	99
1024	38	29	1	1	99	20011025	2001	O	O	0	99
1025	27	33	1	1	99	20011026	2001	O	O	0	99
1026	27	51	1	2	99	20011029	2001	AB	AB	0	99
1027	37	29	1	1	99	20011029	2001	O	A	0	99
1028	41	44	1	1	99	20011030	2001	O	B	0	99
1029	25	29	2	1	99	20011030	2001	A	A	0	99
1030	49	32	1	1	99	20011030	2001	A	A	0	99
1031	44	21	2	1	99	20011030	2001	O	O	0	99
1032	42	32	2	1	99	20011031	2001	O	O	0	99
1033	39	38	1	1	99	20011031	2001	O	O	0	99
1034	26	58	2	1	99	20011031	2001	O	O	0	99
1035	28	36	2	2	99	20011101	2001	B	B	0	99
1036	31	36	2	1	99	20011101	2001	O	B	0	99
1037	34	36	2	1	99	20011102	2001	A	A	0	99
1038	23	48	1	1	99	20011102	2001	O	O	0	99
1039	45	12	1	1	99	20011105	2001	A	A	0	99
1040	27	51	1	2	99	20011105	2001	A	A	0	99
1041	25	27	1	2	99	20011106	2001	B	B	0	99
1042	48	22	2	2	99	20011106	2001	O	O	0	99
1043	28	65	1	1	99	20011106	2001	O	B	0	99
1044	52	66	1	1	99	20011107	2001	B	B	0	99
1045	57	23	1	1	99	20011107	2001	O	A	0	99
1046	31	57	1	1	99	20011107	2001	AB	AB	0	99
1047	37	42	1	2	99	20011107	2001	O	O	0	99
1048	32	32	2	1	99	20011107	2001	B	B	0	99
1049	32	37	2	1	99	20011108	2001	A	A	0	99
1050	27	33	1	1	99	20011108	2001	O	O	0	99
1051	46	46	1	2	99	20011112	2001	O	A	0	99
1052	32	35	1	1	99	20011112	2001	O	O	0	99
1053	21	25	2	2	99	20011112	2001	A	A	0	99
1054	34	9	2	1	99	20011114	2001	B	B	0	99
1055	34	28	1	1	99	20011114	2001	A	AB	0	99
1056	31	52	1	1	99	20011114	2001	O	B	0	99
1057	36	48	2	2	99	20011114	2001	B	B	0	99
1058	46	43	2	1	99	20011115	2001	A	A	0	99
1059	30	40	2	2	99	20011119	2001	O	O	0	99
1060	55	52	1	2	99	20011119	2001	A	A	0	99
1061	45	41	2	1	99	20011120	2001	O	A	0	99
1062	51	47	1	2	99	20011120	2001	A	A	0	99
1063	35	38	1	2	99	20011120	2001	AB	AB	0	99
1064	59	53	1	2	99	20011120	2001	B	B	0	99
1065	32	34	1	2	99	20011120	2001	O	O	0	99
1066	32	39	2	1	99	20011121	2001	O	O	0	99
1067	33	30	1	2	99	20011121	2001	O	B	0	99
1068	35	47	1	2	99	20011121	2001	B	B	0	99
1069	38	10	2	1	99	20011121	2001	O	A	0	99
1070	35	39	2	1	99	20011121	2001	A	A	0	99
1071	42	44	2	1	99	20011121	2001	O	O	0	99
1072	28	33	1	1	99	20011121	2001	A	A	0	99
1073	41	30	2	2	99	20011122	2001	A	A	0	99
1074	21	21	1	2	99	20011123	2001	A	A	0	99
1075	51	50	2	1	99	20011126	2001	O	O	0	99
1076	41	18	2	2	99	20011127	2001	O	O	0	99
1077	58	33	1	1	99	20011128	2001	B	B	0	99
1078	53	27	1	1	99	20011128	2001	AB	AB	0	99
1079	44	20	2	2	99	20011128	2001	B	B	0	99
1080	44	12	1	2	99	20011128	2001	A	A	0	99
1081	25	23	1	1	99	20011128	2001	B	B	0	99
1082	52	45	1	2	99	20011129	2001	AB	AB	0	99
1083	42	45	2	2	99	20011129	2001	O	B	0	99
1084	33	43	2	1	99	20011129	2001	B	B	0	99
1085	36	64	1	1	99	20011129	2001	A	A	0	99
1086	39	42	2	1	99	20011129	2001	A	A	0	99
1087	51	54	1	1	99	20011129	2001	O	B	0	99
1088	31	52	1	2	99	20011130	2001	A	A	0	99
1089	37	13	2	2	99	20011130	2001	B	B	0	99
1090	41	39	2	2	99	20011203	2001	O	O	0	99
1091	42	47	2	1	99	20011203	2001	O	O	0	99
1092	32	51	1	2	99	20011205	2001	O	O	0	99
1093	33	39	2	1	99	20011205	2001	O	O	0	99
1094	50	54	1	1	99	20011205	2001	O	O	0	99
1095	30	54	1	2	99	20011206	2001	O	O	0	99
1096	30	52	2	1	99	20011206	2001	B	B	0	99
1097	29	31	2	1	99	20011206	2001	A	AB	0	99
1098	28	52	1	1	99	20011207	2001	B	AB	0	99
1099	25	46	1	2	99	20011210	2001	O	O	0	99
1100	57	33	2	1	99	20011210	2001	A	A	0	99
1101	35	28	2	1	99	20011210	2001	O	O	0	99
1102	27	31	2	1	99	20011211	2001	A	A	0	99
1103	37	36	2	1	99	20011212	2001	A	AB	0	99
1104	47	23	2	1	99	20011212	2001	A	A	0	99
1105	28	53	1	2	99	20011212	2001	A	A	0	99
1106	30	58	2	2	99	20011212	2001	O	A	0	99
1107	32	44	1	1	99	20011213	2001	B	AB	0	99
1108	25	32	2	2	99	20011213	2001	AB	AB	0	99
1109	40	41	2	1	99	20011213	2001	O	O	0	99
1110	53	52	2	1	99	20011213	2001	AB	AB	0	99
1111	37	44	1	2	99	20011217	2001	AB	AB	0	99
1112	54	48	2	2	99	20011217	2001	A	A	0	99
1113	32	37	2	1	99	20011217	2001	A	A	0	99
1114	29	25	2	1	99	20011218	2001	A	A	0	99
1115	42	15	1	1	99	20011219	2001	B	B	0	99
1116	32	27	2	2	99	20011219	2001	B	AB	0	99
1117	66	32	1	1	99	20011219	2001	O	A	0	99
1118	42	12	2	1	99	20011219	2001	B	B	0	99
1119	61	33	1	1	99	20011219	2001	O	B	0	99
1120	52	30	1	1	99	20011219	2001	A	A	0	99
1121	54	42	1	1	99	20011219	2001	O	O	0	99
1122	39	51	1	1	99	20011220	2001	A	AB	0	99
1123	26	40	1	1	99	20011220	2001	O	A	0	99
1124	39	37	1	1	99	20011220	2001	A	A	0	99
1125	39	41	2	1	99	20011220	2001	O	B	0	99
1126	31	34	2	1	99	20011220	2001	O	O	0	99
1127	46	34	2	2	99	20011221	2001	O	O	0	99
1128	60	60	2	1	99	20011224	2001	A	A	0	99
1129	36	40	2	1	99	20011224	2001	B	B	0	99
1130	40	30	2	2	99	20011224	2001	O	O	0	99
1131	22	46	1	2	99	20011226	2001	A	A	0	99
1132	54	32	2	1	99	20011226	2001	O	O	0	99
1133	19	24	1	1	99	20011226	2001	A	A	0	99
1134	32	43	1	1	99	20011226	2001	O	O	0	99
1135	26	57	1	1	99	20011226	2001	O	O	0	99
1136	21	25	1	2	99	20011226	2001	B	B	0	99
1137	18	49	1	2	99	20011226	2001	B	B	0	99
1138	47	22	1	1	99	20011227	2001	A	A	0	99
1139	36	35	1	2	99	20011227	2001	O	A	0	99
1140	49	54	2	1	99	20011227	2001	B	B	0	99
1141	23	54	2	2	99	20011228	2001	B	B	0	99
1142	25	29	1	1	99	20011228	2001	B	B	0	99
1143	41	36	2	2	99	20011231	2001	A	AB	0	99
1786	51	22	1	1	1	20021204	2002	AB	A	1	99
1144	31	28	1	1	99	20020102	2002	A	A	0	99
1145	41	34	1	1	99	20020102	2002	B	B	0	99
1146	37	59	1	1	99	20020102	2002	A	A	0	99
1147	31	13	2	1	99	20020102	2002	O	O	0	99
1148	32	39	2	1	99	20020103	2002	A	A	0	99
1149	59	62	2	1	99	20020103	2002	O	O	0	99
1150	42	40	2	1	99	20020103	2002	B	B	0	99
1151	35	5	2	2	99	20020103	2002	A	A	0	99
1152	45	44	1	1	99	20020103	2002	B	B	0	99
1153	53	29	2	1	99	20020104	2002	O	O	0	99
1154	24	52	2	1	99	20020104	2002	A	A	0	99
1155	32	51	1	2	99	20020104	2002	A	A	0	99
1156	26	54	1	2	99	20020107	2002	O	O	0	99
1157	41	44	2	2	99	20020107	2002	A	A	0	99
1158	29	31	1	1	99	20020107	2002	AB	AB	0	99
1159	24	27	1	1	99	20020108	2002	A	A	0	99
1160	67	59	1	1	99	20020108	2002	AB	AB	0	99
1161	37	35	2	1	99	20020108	2002	B	B	0	99
1162	23	25	1	1	99	20020109	2002	O	O	0	99
1163	50	60	1	1	99	20020109	2002	O	B	0	99
1164	17	36	2	1	99	20020109	2002	B	B	0	99
1165	22	24	2	2	99	20020109	2002	O	O	0	99
1166	58	46	1	2	99	20020109	2002	B	B	0	99
1167	24	26	1	1	99	20020109	2002	O	B	0	99
1168	30	32	2	2	99	20020109	2002	O	O	0	99
1169	25	56	2	2	99	20020109	2002	O	B	0	99
1170	51	25	1	2	99	20020109	2002	O	O	0	99
1171	44	23	2	1	99	20020110	2002	O	O	0	99
1172	26	32	2	2	99	20020110	2002	A	A	0	99
1173	43	52	1	1	99	20020110	2002	A	A	0	99
1174	54	48	1	2	99	20020110	2002	O	O	0	99
1175	53	30	1	2	99	20020111	2002	O	O	0	99
1176	26	33	2	1	99	20020111	2002	O	A	0	99
1177	39	44	1	2	99	20020114	2002	B	B	0	99
1178	47	27	2	1	99	20020114	2002	A	A	0	99
1179	47	50	2	2	99	20020114	2002	A	A	0	99
1180	48	40	1	1	99	20020115	2002	O	A	0	99
1181	40	44	2	1	99	20020115	2002	B	AB	0	99
1182	21	46	1	2	99	20020116	2002	B	B	0	99
1183	36	32	1	1	99	20020116	2002	O	B	0	99
1184	27	52	1	1	99	20020116	2002	A	A	0	99
1185	60	39	1	2	99	20020116	2002	O	B	0	99
1186	42	15	2	1	99	20020116	2002	O	O	0	99
1187	35	37	1	2	99	20020117	2002	A	A	0	99
1188	36	44	1	1	99	20020117	2002	A	A	0	99
1189	45	26	2	2	99	20020118	2002	A	A	0	99
1190	27	29	2	2	99	20020121	2002	O	B	0	99
1191	62	-53	1	1	99	20020121	2002	O	O	0	99
1192	30	29	2	1	99	20020121	2002	O	O	0	99
1193	51	54	2	2	99	20020122	2002	B	B	0	99
1194	55	37	2	1	99	20020122	2002	B	B	0	99
1195	30	38	1	2	99	20020122	2002	A	AB	0	99
1196	33	40	2	1	99	20020122	2002	A	A	0	99
1197	61	59	1	2	99	20020122	2002	O	A	0	99
1198	37	16	2	1	99	20020122	2002	B	B	0	99
1199	43	52	2	2	99	20020123	2002	A	A	0	99
1200	34	30	2	1	99	20020123	2002	O	B	0	99
1201	49	46	2	1	99	20020123	2002	O	O	0	99
1202	44	31	2	2	99	20020123	2002	B	B	0	99
1203	26	29	1	2	99	20020123	2002	B	B	0	99
1204	33	37	2	1	99	20020124	2002	O	O	0	99
1205	40	47	2	2	99	20020124	2002	B	B	0	99
1206	29	36	1	1	99	20020124	2002	A	A	0	99
1207	32	47	1	1	99	20020124	2002	A	A	0	99
1208	50	52	2	1	99	20020124	2002	O	A	0	99
1209	33	29	1	2	99	20020128	2002	B	B	0	99
1210	27	47	1	1	99	20020129	2002	O	O	0	99
1211	40	49	1	1	99	20020129	2002	A	A	0	99
1212	32	36	2	1	99	20020130	2002	O	A	0	99
1213	31	59	1	2	99	20020130	2002	B	B	0	99
1214	35	40	1	2	99	20020130	2002	O	A	0	99
1215	40	54	1	1	99	20020130	2002	A	A	0	99
1216	19	44	2	2	2	20020130	2002	O	O	0	99
1217	59	38	1	1	99	20020131	2002	O	O	0	99
1218	62	31	1	1	99	20020131	2002	A	A	0	99
1219	46	41	2	2	99	20020131	2002	AB	AB	0	99
1220	37	30	1	1	99	20020201	2002	O	A	0	99
1221	19	46	1	2	99	20020204	2002	O	A	0	99
1222	28	27	2	1	99	20020205	2002	A	A	0	99
1223	21	26	2	2	99	20020206	2002	A	A	0	99
1224	36	26	2	1	99	20020206	2002	A	A	0	99
1225	22	25	1	1	99	20020206	2002	A	A	0	99
1226	34	39	1	2	99	20020206	2002	A	A	0	99
1227	52	29	2	2	99	20020206	2002	O	O	0	99
1228	26	32	2	1	99	20020206	2002	B	B	0	99
1229	54	25	2	1	1	20020206	2002	B	AB	0	99
1230	19	48	2	2	99	20020207	2002	O	O	0	99
1231	58	41	2	1	99	20020207	2002	A	A	0	99
1232	32	29	2	2	99	20020208	2002	O	A	0	99
1233	33	39	1	1	99	20020208	2002	B	B	0	99
1234	33	51	1	1	99	20020214	2002	O	O	0	99
1235	38	13	2	2	99	20020214	2002	A	A	0	99
1236	22	27	2	1	99	20020214	2002	B	B	0	99
1237	41	43	1	1	3	20020218	2002	B	B	0	99
1238	29	31	2	2	99	20020219	2002	O	O	0	99
1239	32	35	1	1	3	20020219	2002	O	B	0	99
1240	53	26	1	1	1	20020219	2002	A	A	0	99
1241	42	39	1	2	99	20020220	2002	B	B	0	99
1242	34	45	1	1	3	20020220	2002	A	A	0	99
1243	31	26	2	1	3	20020220	2002	O	O	0	99
1244	31	33	2	1	3	20020220	2002	B	B	0	99
1245	30	36	1	1	3	20020220	2002	AB	AB	0	99
1246	58	56	1	1	6	20020220	2002	O	O	0	99
1247	30	30	2	1	4	20020220	2002	O	B	0	2
1248	27	47	1	1	6	20020220	2002	A	A	0	99
1249	20	39	2	1	5	20020221	2002	B	B	0	99
1250	47	54	2	1	99	20020221	2002	O	AB	0	99
1251	45	44	2	1	6	20020221	2002	AB	AB	0	99
1252	52	54	2	1	4	20020222	2002	A	A	0	2
1253	51	53	2	1	4	20020225	2002	O	A	0	2
1254	32	49	2	2	6	20020226	2002	O	O	0	99
1255	54	44	1	1	6	20020227	2002	B	B	0	99
1256	43	38	2	1	3	20020227	2002	B	B	0	99
1257	47	33	1	1	6	20020227	2002	A	A	0	99
1258	26	50	1	2	2	20020227	2002	A	A	0	99
1259	54	21	1	1	1	20020227	2002	A	A	0	99
1260	42	45	2	1	4	20020228	2002	O	A	0	2
1261	51	45	2	2	6	20020228	2002	B	B	0	99
1262	27	47	1	2	2	20020228	2002	A	A	0	99
1263	43	48	1	2	3	20020304	2002	B	B	0	99
1264	22	27	1	2	3	20020304	2002	O	A	0	99
1265	42	41	2	1	4	20020305	2002	O	A	0	2
1266	48	33	1	1	6	20020306	2002	O	O	0	99
1267	42	40	1	1	3	20020306	2002	O	O	0	99
1268	52	46	2	1	3	20020306	2002	B	B	0	99
1269	46	36	2	1	6	20020306	2002	A	A	0	99
1270	54	56	2	1	4	20020306	2002	O	AB	0	2
1271	32	41	1	1	7	20020307	2002	O	O	0	99
1272	59	30	1	2	1	20020307	2002	A	A	0	99
1273	33	32	1	1	6	20020307	2002	A	A	0	99
1274	32	37	1	2	3	20020311	2002	O	A	0	99
1275	45	55	2	1	4	20020311	2002	O	B	0	2
1276	21	46	1	1	2	20020312	2002	A	A	0	99
1277	45	35	2	1	6	20020312	2002	B	B	0	99
1278	51	29	1	2	1	20020312	2002	O	O	0	99
1279	35	30	1	2	3	20020313	2002	B	B	0	99
1280	40	40	2	1	6	20020313	2002	A	A	0	99
1281	56	30	2	1	1	20020313	2002	O	A	0	99
1282	22	55	2	2	2	20020313	2002	O	B	0	99
1283	19	45	2	2	2	20020313	2002	B	B	0	99
1284	46	43	1	1	6	20020313	2002	O	O	0	99
1285	29	40	2	1	6	20020313	2002	O	A	0	99
1286	36	38	1	1	3	20020313	2002	O	A	0	99
1287	26	48	1	2	2	20020314	2002	A	A	0	99
1288	61	35	1	1	1	20020314	2002	B	B	0	99
1289	28	52	1	2	2	20020314	2002	A	A	0	99
1290	35	33	1	1	3	20020314	2002	B	B	0	99
1291	31	25	1	1	3	20020314	2002	A	AB	0	99
1292	48	58	2	2	3	20020315	2002	B	AB	0	99
1293	57	60	1	2	3	20020315	2002	A	AB	0	99
1294	49	29	1	2	6	20020318	2002	A	A	0	99
1295	36	41	1	1	3	20020318	2002	A	A	0	99
1296	29	31	2	1	3	20020320	2002	O	O	0	99
1297	40	31	2	1	3	20020320	2002	O	O	0	99
1298	44	47	2	1	3	20020320	2002	O	O	0	99
1299	44	24	2	1	7	20020320	2002	B	B	0	99
1300	48	19	2	1	1	20020320	2002	B	B	0	99
1301	33	62	1	1	2	20020320	2002	A	A	0	99
1302	23	36	1	1	6	20020321	2002	A	AB	0	99
1303	42	28	1	2	3	20020321	2002	B	AB	0	99
1304	57	34	2	1	1	20020322	2002	A	AB	0	99
1305	50	52	1	2	3	20020325	2002	O	A	0	99
1306	42	38	2	1	3	20020325	2002	B	B	0	99
1307	49	31	2	1	1	20020326	2002	B	B	0	99
1308	20	49	2	2	2	20020327	2002	O	A	0	99
1309	33	38	2	1	6	20020327	2002	O	O	0	99
1310	36	28	2	2	3	20020327	2002	A	A	0	99
1311	56	64	1	1	6	20020327	2002	B	B	0	99
1312	29	57	2	2	2	20020327	2002	O	O	0	99
1313	47	19	2	1	1	20020327	2002	O	A	0	99
1314	25	31	1	1	3	20020328	2002	B	B	0	99
1315	25	27	2	1	4	20020328	2002	B	B	0	2
1316	39	43	2	1	6	20020329	2002	A	AB	0	99
1317	31	33	1	2	3	20020329	2002	O	A	0	99
1318	43	29	1	1	5	20020329	2002	B	B	0	99
1319	35	46	2	1	6	20020330	2002	B	B	0	99
1320	58	20	1	1	1	20020401	2002	O	O	0	99
1321	27	61	1	1	2	20020401	2002	O	A	0	99
1322	34	37	1	1	3	20020402	2002	O	AB	0	99
1323	26	49	1	1	6	20020402	2002	O	A	0	99
1324	51	29	2	1	1	20020402	2002	O	A	0	99
1325	37	61	1	1	6	20020403	2002	B	B	0	99
1326	31	43	2	2	3	20020403	2002	A	A	0	99
1327	35	11	2	2	1	20020403	2002	B	B	0	99
1328	18	45	1	1	2	20020403	2002	O	A	0	99
1329	28	31	1	1	3	20020403	2002	A	A	0	99
1330	28	48	2	1	2	20020403	2002	O	O	0	99
1331	37	57	2	2	6	20020404	2002	A	A	0	99
1332	40	37	2	2	3	20020408	2002	O	O	0	99
1333	45	33	1	2	3	20020408	2002	B	B	0	99
1334	54	55	1	2	4	20020409	2002	O	A	0	1
1335	40	36	2	1	3	20020409	2002	O	O	0	99
1336	25	44	1	2	2	20020410	2002	O	B	0	99
1337	39	41	2	1	4	20020410	2002	A	A	0	2
1338	20	47	1	1	2	20020410	2002	O	AB	0	99
1339	45	18	2	1	1	20020410	2002	O	B	0	99
1340	19	49	1	1	2	20020410	2002	A	A	0	99
1341	25	31	1	1	7	20020410	2002	O	O	0	99
1342	49	40	1	2	4	20020411	2002	O	O	0	1
1343	53	53	1	1	6	20020411	2002	A	A	0	99
1344	32	32	2	1	4	20020411	2002	O	AB	0	2
1345	52	60	1	2	3	20020412	2002	O	B	0	99
1346	30	34	2	1	3	20020412	2002	A	A	0	99
1347	33	45	2	1	4	20020412	2002	A	A	0	2
1348	44	47	1	2	3	20020415	2002	A	A	0	99
1349	35	27	1	1	3	20020416	2002	A	A	0	99
1350	24	49	2	2	2	20020417	2002	O	O	0	99
1351	46	30	2	2	6	20020417	2002	O	A	0	99
1352	33	51	1	1	6	20020417	2002	O	A	0	99
1353	26	51	1	2	2	20020417	2002	O	O	0	99
1354	22	23	2	2	3	20020418	2002	AB	AB	0	99
1355	32	61	1	1	2	20020418	2002	A	A	0	99
1356	30	58	1	1	2	20020418	2002	O	O	0	99
1357	42	40	1	1	3	20020418	2002	A	A	0	99
1358	31	37	1	2	3	20020418	2002	O	A	0	99
1359	46	20	2	1	1	20020418	2002	B	B	0	99
1360	54	31	2	2	1	20020422	2002	O	O	0	99
1361	46	25	1	2	1	20020422	2002	O	B	0	99
1362	52	44	2	2	3	20020422	2002	O	B	0	99
1363	46	41	1	1	7	20020422	2002	O	O	0	99
1364	34	40	1	1	3	20020423	2002	O	O	0	99
1365	25	51	2	2	2	20020423	2002	O	B	0	99
1366	29	36	2	1	4	20020424	2002	B	B	0	2
1367	47	38	2	1	3	20020424	2002	A	A	0	99
1368	29	60	1	1	6	20020424	2002	A	A	0	99
1369	26	30	1	2	6	20020424	2002	O	O	0	99
1370	45	29	2	2	6	20020424	2002	A	A	0	99
1371	26	57	1	1	2	20020424	2002	A	A	0	99
1372	42	45	2	2	3	20020424	2002	O	O	0	99
1373	21	47	1	2	2	20020424	2002	AB	AB	0	99
1374	21	27	1	1	3	20020424	2002	A	A	0	99
1375	30	27	2	1	3	20020425	2002	B	B	0	99
1376	39	38	2	1	6	20020425	2002	O	O	0	99
1377	32	30	2	1	3	20020425	2002	O	O	0	99
1378	36	51	1	1	6	20020425	2002	A	A	0	99
1379	58	35	2	2	1	20020425	2002	O	B	0	99
1380	38	35	1	1	6	20020425	2002	A	A	0	99
1381	47	31	2	2	6	20020426	2002	B	B	0	99
1382	56	27	1	2	1	20020426	2002	B	B	0	99
1383	45	39	1	1	3	20020429	2002	O	O	0	99
1384	44	49	2	1	4	20020430	2002	A	A	0	2
1385	36	38	1	1	3	20020430	2002	A	A	0	99
1386	20	33	1	1	3	20020430	2002	B	B	0	99
1387	35	11	2	1	1	20020430	2002	O	O	0	99
1388	32	34	1	1	3	20020430	2002	O	A	0	99
1389	50	23	2	2	1	20020502	2002	A	A	0	99
1390	51	57	2	1	4	20020503	2002	A	A	0	2
1391	37	37	1	2	4	20020506	2002	O	B	0	1
1392	33	35	2	1	4	20020506	2002	O	O	0	2
1393	29	59	1	1	2	20020507	2002	B	B	0	99
1394	53	22	2	1	1	20020507	2002	O	A	0	99
1395	54	48	1	1	3	20020508	2002	B	B	0	99
1396	22	47	1	2	2	20020508	2002	B	B	0	99
1397	37	35	2	1	3	20020508	2002	A	A	0	99
1398	43	39	1	1	3	20020508	2002	O	O	0	99
1399	20	47	1	2	2	20020508	2002	O	B	0	99
1400	43	38	2	1	3	20020508	2002	A	A	0	99
1401	52	26	2	1	1	20020508	2002	A	AB	0	99
1402	20	50	1	2	2	20020508	2002	A	A	0	99
1403	31	55	1	1	2	20020508	2002	O	O	0	99
1404	47	27	2	2	1	20020508	2002	A	A	0	99
1405	39	19	2	2	1	20020509	2002	O	B	0	99
1406	37	36	2	1	6	20020509	2002	O	O	0	99
1407	25	52	1	1	2	20020509	2002	O	O	0	99
1408	36	40	2	1	4	20020513	2002	O	AB	0	2
1409	34	35	2	1	4	20020514	2002	B	B	0	2
1410	45	46	2	1	4	20020515	2002	O	AB	0	2
1411	49	52	1	1	6	20020515	2002	O	B	0	99
1412	48	43	1	1	3	20020515	2002	A	A	0	99
1413	27	39	1	1	3	20020515	2002	O	A	0	99
1414	30	33	1	1	3	20020515	2002	A	A	0	99
1415	35	37	1	1	3	20020515	2002	AB	AB	0	99
1416	45	39	2	1	3	20020515	2002	A	A	0	99
1417	31	39	1	2	6	20020516	2002	B	B	0	99
1418	45	47	1	1	3	20020516	2002	A	A	0	99
1419	18	43	1	1	2	20020516	2002	A	A	0	99
1420	40	38	2	1	4	20020516	2002	B	AB	0	2
1421	34	37	1	2	4	20020516	2002	A	A	0	1
1422	24	25	1	2	6	20020516	2002	B	B	0	99
1423	39	43	2	1	4	20020517	2002	B	AB	0	2
1424	22	49	1	1	2	20020517	2002	B	B	0	99
1425	40	42	2	1	4	20020517	2002	A	A	0	2
1426	21	35	2	2	3	20020519	2002	B	B	0	99
1427	47	58	2	1	4	20020520	2002	O	AB	0	2
1428	49	48	1	2	6	20020520	2002	A	A	0	99
1429	35	32	2	2	3	20020521	2002	B	B	0	99
1430	41	17	2	1	1	20020521	2002	B	B	0	99
1431	28	35	2	2	3	20020521	2002	O	B	0	99
1432	44	32	1	2	6	20020521	2002	A	A	0	99
1433	46	22	2	2	1	20020521	2002	O	B	0	99
1434	21	43	1	2	2	20020522	2002	O	O	0	99
1435	40	44	2	2	3	20020522	2002	O	O	0	99
1436	48	17	1	1	1	20020522	2002	B	B	0	99
1437	22	20	1	1	3	20020522	2002	O	O	0	99
1438	33	37	1	1	3	20020522	2002	O	B	0	99
1439	40	43	1	1	3	20020522	2002	AB	AB	0	99
1440	24	35	1	1	5	20020522	2002	O	O	0	99
1441	23	49	1	1	6	20020522	2002	B	B	0	99
1442	35	37	1	2	3	20020523	2002	A	A	0	99
1443	29	53	1	1	2	20020523	2002	A	A	0	99
1444	30	33	2	1	3	20020523	2002	A	A	0	99
1445	52	49	2	1	3	20020523	2002	B	B	0	99
1446	52	24	1	2	1	20020525	2002	A	A	0	99
1447	62	26	1	1	1	20020528	2002	O	O	0	99
1448	21	41	1	2	2	20020528	2002	A	A	0	99
1449	38	11	2	1	1	20020528	2002	O	B	0	99
1450	37	34	1	1	3	20020529	2002	B	B	0	99
1451	61	37	2	1	1	20020529	2002	AB	AB	0	99
1452	63	50	2	2	3	20020529	2002	O	O	0	99
1453	20	39	1	2	2	20020529	2002	O	A	0	99
1454	39	42	2	2	3	20020529	2002	B	B	0	99
1455	45	39	2	2	3	20020530	2002	O	O	0	99
1456	27	50	1	2	2	20020530	2002	A	A	0	99
1457	45	24	2	1	1	20020530	2002	O	B	0	99
1458	28	28	1	2	3	20020530	2002	B	B	0	99
1459	25	59	1	1	2	20020531	2002	B	B	0	99
1460	26	47	1	2	2	20020531	2002	A	A	0	99
1461	49	49	1	2	4	20020603	2002	O	A	0	1
1462	64	35	1	1	1	20020604	2002	O	A	0	99
1463	28	58	1	1	6	20020604	2002	O	A	0	99
1464	26	49	1	2	2	20020604	2002	A	A	0	99
1465	32	27	1	1	3	20020605	2002	O	A	0	99
1466	41	45	1	1	6	20020605	2002	O	A	0	99
1467	25	32	2	2	3	20020605	2002	A	A	0	99
1468	34	31	2	1	3	20020605	2002	O	B	0	99
1469	29	54	1	2	7	20020605	2002	B	AB	0	99
1470	61	33	1	1	1	20020605	2002	B	B	0	99
1471	38	37	1	2	3	20020605	2002	O	O	0	99
1472	43	51	1	2	4	20020607	2002	B	AB	0	1
1473	50	59	1	1	3	20020607	2002	AB	AB	0	99
1474	33	40	1	1	3	20020610	2002	O	B	0	99
1475	28	26	1	1	3	20020611	2002	O	O	0	99
1476	21	46	2	1	2	20020611	2002	O	O	0	99
1477	40	38	2	2	3	20020611	2002	O	O	0	99
1478	52	19	1	1	1	20020611	2002	B	B	0	99
1479	44	55	2	1	6	20020612	2002	O	A	0	99
1480	36	43	1	1	3	20020612	2002	A	A	0	99
1481	36	36	1	1	6	20020612	2002	B	B	0	99
1482	54	58	2	1	4	20020612	2002	O	A	0	2
1483	43	45	2	1	6	20020612	2002	B	B	0	99
1484	45	38	1	1	6	20020614	2002	O	A	0	99
1485	54	46	1	1	6	20020617	2002	B	B	0	99
1486	52	60	2	1	4	20020617	2002	O	B	0	2
1487	33	30	1	1	3	20020617	2002	B	B	0	99
1488	20	50	1	2	6	20020618	2002	B	B	0	99
1489	30	61	1	1	2	20020618	2002	B	B	0	99
1490	22	24	1	2	3	20020619	2002	A	A	0	99
1491	30	32	2	2	3	20020619	2002	A	A	0	99
1492	19	46	1	2	2	20020620	2002	A	A	0	99
1493	27	32	1	2	3	20020620	2002	A	A	0	99
1494	28	45	2	1	6	20020620	2002	A	A	0	99
1495	40	42	2	2	6	20020621	2002	B	B	0	99
1496	28	53	1	2	2	20020625	2002	B	B	0	99
1497	18	29	1	2	5	20020625	2002	O	O	0	99
1498	22	48	1	1	2	20020626	2002	O	O	0	99
1499	55	29	1	1	1	20020626	2002	O	O	0	99
1500	46	18	2	1	1	20020626	2002	A	A	0	99
1501	27	51	1	2	2	20020627	2002	AB	AB	0	99
1502	44	27	2	1	6	20020627	2002	O	O	0	99
1503	34	32	2	1	3	20020627	2002	O	O	0	99
1504	26	29	1	2	3	20020627	2002	B	B	0	99
1505	43	51	2	1	6	20020627	2002	B	B	0	99
1506	40	39	2	1	6	20020628	2002	A	A	0	99
1507	47	51	2	1	4	20020702	2002	O	A	0	2
1508	18	44	2	1	2	20020703	2002	O	A	0	99
1509	22	30	2	1	3	20020703	2002	AB	AB	0	99
1510	37	51	1	1	5	20020703	2002	O	O	0	99
1511	41	3	2	1	1	20020704	2002	B	B	0	99
1512	28	54	2	1	2	20020704	2002	B	B	0	99
1513	22	28	2	2	3	20020704	2002	O	O	0	99
1514	36	33	1	1	3	20020704	2002	O	O	0	99
1515	19	46	1	1	2	20020704	2002	A	A	0	99
1516	44	43	1	2	4	20020704	2002	O	O	0	1
1517	20	42	2	2	2	20020704	2002	A	A	0	99
1518	39	37	1	2	3	20020708	2002	B	B	0	99
1519	40	37	1	1	3	20020708	2002	B	B	0	99
1520	28	32	1	1	3	20020708	2002	B	B	0	99
1521	56	28	2	1	1	20020709	2002	O	A	0	99
1522	54	26	1	2	1	20020709	2002	B	B	0	99
1523	45	49	2	1	6	20020710	2002	B	B	0	99
1524	45	34	2	1	3	20020710	2002	AB	AB	0	99
1525	43	19	1	1	1	20020710	2002	B	AB	0	99
1526	25	32	1	2	3	20020710	2002	B	B	0	99
1527	45	58	1	2	3	20020710	2002	A	AB	0	99
1528	27	57	1	1	6	20020711	2002	A	A	0	99
1529	49	43	1	1	3	20020711	2002	A	A	0	99
1530	31	37	2	2	3	20020711	2002	O	O	0	99
1531	36	34	2	1	3	20020712	2002	O	A	0	99
1532	52	26	2	1	1	20020715	2002	O	O	0	99
1533	48	52	1	2	3	20020715	2002	B	B	0	99
1534	23	25	1	1	3	20020715	2002	A	A	0	99
1535	25	55	1	1	6	20020716	2002	O	O	0	99
1536	22	51	2	2	2	20020716	2002	AB	AB	0	99
1537	52	28	1	1	6	20020716	2002	B	B	0	99
1538	31	26	2	1	3	20020718	2002	O	B	0	99
1539	23	60	1	1	6	20020718	2002	O	O	0	99
1540	25	55	2	1	2	20020718	2002	O	O	0	99
1541	22	29	1	2	3	20020718	2002	A	A	0	99
1542	23	37	1	1	5	20020718	2002	AB	AB	0	99
1543	29	33	1	1	3	20020719	2002	AB	AB	0	99
1544	38	35	1	1	3	20020719	2002	A	A	0	99
1545	30	31	2	1	4	20020722	2002	O	O	0	2
1546	54	23	1	1	1	20020722	2002	A	A	0	99
1547	39	42	1	1	6	20020722	2002	O	A	0	99
1548	43	41	1	2	4	20020722	2002	B	B	0	1
1549	42	40	1	2	6	20020723	2002	B	B	0	99
1550	45	16	1	1	99	20020723	2002	O	O	0	99
1551	53	28	1	1	1	20020724	2002	O	A	0	99
1552	24	44	2	2	2	20020724	2002	O	O	0	99
1553	32	37	2	2	3	20020724	2002	O	O	0	99
1554	54	24	1	1	1	20020724	2002	AB	AB	0	99
1555	45	44	2	1	4	20020724	2002	B	B	0	2
1556	43	13	1	1	1	20020724	2002	O	O	0	99
1557	33	55	2	2	2	20020725	2002	A	A	0	99
1558	20	61	1	1	6	20020725	2002	A	A	0	99
1559	33	36	2	1	4	20020725	2002	O	O	0	2
1560	44	42	1	1	3	20020725	2002	A	A	0	99
1561	46	67	2	1	6	20020726	2002	O	AB	0	99
1562	21	47	1	1	6	20020726	2002	O	O	0	99
1563	33	30	1	2	3	20020726	2002	O	A	0	99
1564	36	48	2	2	6	20020729	2002	A	AB	0	99
1565	39	32	1	1	99	20020729	2002	A	A	0	99
1566	40	38	1	2	3	20020730	2002	O	A	0	99
1567	26	23	2	1	3	20020730	2002	O	O	0	99
1568	43	48	1	2	3	20020730	2002	A	A	0	99
1569	46	51	1	1	3	20020730	2002	A	A	0	99
1570	33	35	1	2	3	20020730	2002	B	B	0	99
1571	20	57	1	1	2	20020731	2002	AB	AB	0	99
1572	20	40	1	1	5	20020731	2002	A	A	0	99
1573	33	31	1	2	3	20020731	2002	O	B	0	99
1574	54	39	2	2	6	20020731	2002	O	O	0	99
1575	37	45	1	1	6	20020801	2002	A	A	0	99
1576	48	38	1	1	6	20020801	2002	A	A	0	99
1577	19	48	1	2	2	20020801	2002	O	O	0	99
1578	41	39	2	2	3	20020805	2002	B	AB	0	99
1579	39	45	1	1	3	20020805	2002	O	O	0	99
1580	40	38	2	1	3	20020805	2002	O	A	0	99
1581	34	37	2	2	3	20020806	2002	A	A	0	99
1582	40	44	1	1	3	20020807	2002	O	O	0	99
1583	36	42	1	2	3	20020807	2002	O	O	0	99
1584	40	41	1	2	5	20020807	2002	A	A	0	99
1585	29	32	2	2	3	20020807	2002	B	B	0	99
1586	36	14	2	1	1	20020807	2002	A	A	0	99
1587	48	45	2	2	3	20020808	2002	O	B	0	99
1588	24	26	2	1	3	20020808	2002	A	A	0	99
1589	24	26	1	1	3	20020808	2002	B	B	0	99
1590	39	37	2	1	3	20020808	2002	O	A	0	99
1591	41	33	2	2	6	20020808	2002	B	B	0	99
1592	53	49	2	2	3	20020808	2002	O	A	0	99
1593	35	37	2	1	4	20020808	2002	A	A	0	2
1594	30	35	2	2	3	20020809	2002	O	O	0	99
1595	36	37	1	2	4	20020809	2002	O	AB	0	1
1596	64	41	1	1	7	20020809	2002	A	A	0	99
1597	28	53	1	2	2	20020812	2002	A	A	0	99
1598	40	42	2	1	3	20020812	2002	O	A	0	99
1599	35	41	2	1	3	20020813	2002	B	B	0	99
1600	27	39	2	1	3	20020814	2002	O	O	0	99
1601	29	46	1	1	6	20020814	2002	A	A	0	99
1602	33	37	1	1	3	20020814	2002	B	B	0	99
1603	38	28	2	1	7	20020814	2002	AB	AB	0	99
1604	40	32	1	2	4	20020814	2002	B	B	0	1
1605	35	23	2	2	6	20020816	2002	AB	AB	0	99
1606	53	37	2	1	6	20020816	2002	O	O	0	99
1607	44	41	2	1	3	20020819	2002	A	A	0	99
1608	27	56	2	1	2	20020819	2002	O	A	0	99
1609	47	41	2	2	3	20020820	2002	O	O	0	99
1610	30	7	2	1	1	20020821	2002	A	A	0	99
1611	20	50	1	1	2	20020822	2002	A	A	0	99
1612	31	55	1	2	2	20020822	2002	O	A	0	99
1613	59	33	1	1	1	20020822	2002	O	O	0	99
1614	22	45	2	1	2	20020823	2002	A	A	0	99
1615	39	12	2	1	1	20020827	2002	O	O	0	99
1616	28	33	2	1	4	20020828	2002	A	AB	0	2
1617	30	28	2	2	3	20020829	2002	A	A	0	99
1618	22	47	2	2	2	20020829	2002	A	A	0	99
1619	25	50	1	1	6	20020829	2002	O	O	0	99
1620	45	26	1	2	6	20020829	2002	B	B	0	99
1621	27	49	1	2	2	20020902	2002	A	A	0	99
1622	39	33	2	2	3	20020903	2002	AB	AB	0	99
1623	23	56	2	1	2	20020903	2002	B	B	0	99
1624	47	43	2	2	3	20020904	2002	AB	AB	0	99
1625	37	45	1	2	3	20020904	2002	O	B	0	99
1626	39	48	1	1	3	20020904	2002	B	B	0	99
1627	20	47	1	1	2	20020905	2002	AB	AB	0	99
1628	24	54	2	2	2	20020906	2002	O	B	0	99
1629	41	54	1	1	6	20020909	2002	A	A	0	99
1630	64	70	1	1	6	20020909	2002	A	A	0	99
1631	48	37	2	2	3	20020909	2002	O	A	0	99
1632	35	35	1	1	3	20020909	2002	AB	AB	0	99
1633	36	44	1	2	6	20020910	2002	A	A	0	99
1634	31	48	1	1	6	20020911	2002	O	O	0	99
1635	44	35	2	1	6	20020911	2002	B	B	0	99
1636	49	39	1	1	3	20020911	2002	A	A	0	99
1637	31	43	1	2	3	20020911	2002	O	O	0	99
1638	36	33	1	1	3	20020911	2002	O	A	0	99
1639	43	52	2	1	6	20020911	2002	O	O	0	99
1640	23	33	1	1	99	20020912	2002	B	B	0	99
1641	33	45	2	1	6	20020912	2002	A	A	0	99
1642	44	46	2	1	4	20020912	2002	O	B	0	2
1643	22	25	2	1	3	20020912	2002	O	O	0	99
1644	27	40	1	2	6	20020912	2002	O	O	0	99
1645	45	36	1	1	3	20020913	2002	O	O	0	99
1646	35	26	1	1	5	20020916	2002	B	B	0	99
1647	37	33	2	1	3	20020916	2002	O	O	0	99
1648	39	70	2	2	2	20020918	2002	O	B	0	99
1649	42	47	2	1	6	20020918	2002	B	B	0	99
1650	36	46	1	1	3	20020918	2002	O	O	0	99
1651	25	50	2	2	2	20020918	2002	A	A	0	99
1652	31	28	1	2	3	20020918	2002	B	B	0	99
1653	23	53	1	2	2	20020923	2002	B	B	0	99
1654	43	43	2	1	6	20020924	2002	O	A	0	99
1655	49	57	2	2	3	20020925	2002	O	B	0	99
1656	39	40	2	1	6	20020925	2002	B	B	0	99
1657	45	20	2	1	1	20020925	2002	A	A	0	99
1658	24	27	1	2	3	20020925	2002	O	A	0	99
1659	28	54	2	2	2	20020925	2002	O	O	0	99
1660	50	22	1	1	1	20020925	2002	A	AB	0	99
1661	22	49	2	2	2	20020926	2002	O	B	0	99
1662	40	44	2	1	6	20020926	2002	O	O	0	99
1663	22	28	1	1	3	20020926	2002	A	A	0	99
1664	29	31	1	2	3	20020926	2002	O	O	0	99
1665	32	35	2	1	3	20020926	2002	AB	AB	0	99
1666	40	47	1	2	6	20020928	2002	B	AB	0	99
1667	29	21	1	1	3	20020930	2002	A	A	0	99
1668	50	51	2	1	4	20020930	2002	O	A	0	2
1669	43	40	1	1	3	20020930	2002	A	A	0	99
1670	20	45	1	1	2	20020930	2002	O	A	0	99
1671	39	45	2	1	4	20021001	2002	A	A	0	2
1672	33	27	1	1	3	20021001	2002	A	A	0	99
1673	50	25	2	2	1	20021002	2002	A	A	0	99
1674	45	52	2	2	6	20021002	2002	O	B	0	99
1675	27	52	1	2	2	20021002	2002	O	O	0	99
1676	38	45	1	2	6	20021002	2002	O	O	0	99
1677	47	53	2	1	4	20021004	2002	O	O	0	2
1678	28	30	2	1	3	20021004	2002	A	A	0	99
1679	46	44	2	1	4	20021007	2002	A	A	0	2
1680	53	25	2	1	1	20021007	2002	A	A	0	99
1681	51	36	2	1	3	20021007	2002	A	A	0	99
1682	29	34	2	2	3	20021008	2002	A	A	0	99
1683	38	42	2	1	4	20021008	2002	B	B	0	2
1684	47	41	1	1	3	20021010	2002	O	O	0	99
1685	44	46	2	1	4	20021010	2002	O	A	0	2
1686	21	46	2	2	2	20021010	2002	B	AB	0	99
1687	20	20	2	2	3	20021010	2002	A	A	0	99
1688	32	29	1	2	3	20021010	2002	O	O	0	99
1689	48	41	2	1	6	20021014	2002	O	B	0	99
1690	36	39	1	1	3	20021014	2002	A	A	0	99
1691	21	58	1	2	6	20021015	2002	A	A	0	99
1692	36	28	2	1	3	20021015	2002	A	A	0	99
1693	38	56	1	1	6	20021016	2002	O	O	0	99
1694	60	30	2	2	1	20021016	2002	A	A	0	99
1695	30	33	2	1	4	20021016	2002	O	A	0	2
1696	62	26	1	1	1	20021017	2002	A	A	0	99
1697	21	47	1	2	2	20021017	2002	B	B	0	99
1698	47	46	2	1	3	20021017	2002	A	A	0	99
1699	19	46	1	1	2	20021017	2002	O	O	0	99
1700	20	48	1	2	6	20021018	2002	B	B	0	99
1701	34	42	2	2	6	20021018	2002	A	A	0	99
1702	26	46	2	2	2	20021021	2002	O	O	0	99
1703	26	23	1	1	3	20021021	2002	B	B	0	99
1704	20	47	1	1	6	20021022	2002	O	O	0	99
1705	43	47	2	1	4	20021023	2002	O	O	0	2
1706	37	62	1	1	7	20021023	2002	B	B	0	99
1707	25	29	1	1	3	20021024	2002	AB	AB	0	99
1708	26	49	2	1	2	20021024	2002	A	AB	0	99
1709	64	30	1	2	1	20021024	2002	A	AB	0	99
1710	41	21	2	1	1	20021024	2002	O	A	0	99
1711	39	17	2	2	1	20021025	2002	O	O	0	99
1712	51	48	2	2	3	20021025	2002	A	AB	0	99
1713	35	37	2	2	3	20021028	2002	B	B	0	99
1714	29	38	2	1	3	20021028	2002	A	A	0	99
1715	28	54	1	1	6	20021029	2002	B	B	0	99
1716	23	26	2	1	3	20021029	2002	B	B	0	99
1717	39	43	2	2	3	20021029	2002	B	B	0	99
1718	41	53	1	2	3	20021029	2002	B	B	0	99
1719	42	42	1	2	4	20021030	2002	O	O	0	1
1720	32	32	2	1	4	20021030	2002	O	O	0	2
1721	37	39	1	1	3	20021030	2002	B	B	0	99
1722	38	46	1	2	7	20021031	2002	A	AB	0	99
1723	46	51	2	1	4	20021031	2002	B	AB	0	2
1724	63	36	2	2	1	20021031	2002	O	O	0	99
1725	41	41	2	1	4	20021104	2002	O	O	0	2
1726	28	59	1	1	2	20021104	2002	B	B	0	99
1727	35	30	1	2	3	20021104	2002	O	A	0	99
1728	33	31	1	1	3	20021105	2002	B	B	0	99
1729	22	35	1	2	6	20021105	2002	O	AB	0	99
1730	35	30	1	1	3	20021105	2002	B	B	0	99
1731	39	8	1	1	1	20021106	2002	A	A	0	99
1732	47	21	2	1	1	20021106	2002	A	A	0	99
1733	39	40	1	1	3	20021106	2002	A	AB	0	99
1734	44	53	2	2	3	20021106	2002	A	A	0	99
1735	37	33	1	1	3	20021106	2002	O	A	0	99
1736	40	29	1	1	3	20021107	2002	O	B	0	99
1737	44	42	1	1	3	20021107	2002	O	O	0	99
1738	27	22	1	1	3	20021107	2002	A	A	0	99
1739	42	13	2	1	1	20021107	2002	B	AB	0	99
1740	41	37	1	1	3	20021107	2002	B	B	0	99
1741	64	41	2	2	6	20021108	2002	B	B	0	99
1742	34	38	2	1	3	20021108	2002	B	B	0	99
1743	58	35	2	1	1	20021111	2002	O	O	0	99
1744	40	24	1	2	6	20021111	2002	AB	AB	0	99
1745	31	59	1	2	2	20021112	2002	A	A	0	99
1746	20	53	1	1	6	20021112	2002	A	A	0	99
1747	35	32	1	1	3	20021112	2002	B	B	0	99
1748	57	27	2	1	1	20021113	2002	O	B	0	99
1749	60	35	1	1	1	20021113	2002	B	B	0	99
1750	64	34	2	2	1	20021113	2002	B	B	0	99
1751	49	42	2	1	6	20021114	2002	B	B	0	99
1752	40	54	2	1	6	20021114	2002	A	A	0	99
1753	54	50	1	2	4	20021118	2002	B	B	0	1
1754	49	59	1	1	6	20021118	2002	O	O	0	99
1755	64	38	1	1	1	20021118	2002	B	B	0	99
1756	55	34	2	1	1	20021119	2002	B	B	0	99
1757	37	54	1	2	3	20021119	2002	A	A	0	99
1758	42	56	2	2	3	20021120	2002	O	O	0	99
1759	59	45	1	1	3	20021120	2002	O	O	0	99
1760	46	23	2	1	1	20021120	2002	B	B	0	99
1761	30	28	1	1	3	20021120	2002	A	A	0	99
1762	35	27	1	2	4	20021120	2002	O	AB	0	1
1763	39	41	1	2	3	20021120	2002	O	O	0	99
1764	17	45	1	1	2	20021121	2002	O	B	0	99
1765	35	46	1	2	3	20021121	2002	O	O	0	99
1766	34	49	2	1	4	20021121	2002	O	A	0	2
1767	31	33	2	1	4	20021122	2002	A	A	0	2
1768	29	31	2	2	3	20021125	2002	A	A	0	99
1769	24	31	2	2	3	20021125	2002	B	B	0	99
1770	52	32	2	2	1	20021125	2002	O	O	0	99
1771	39	28	2	1	3	20021125	2002	O	B	0	99
1772	23	48	2	1	2	20021126	2002	A	A	0	99
1773	42	13	2	2	1	20021126	2002	A	A	0	99
1774	44	20	2	1	1	20021127	2002	O	O	0	99
1775	31	34	2	1	4	20021127	2002	B	B	0	2
1776	50	61	2	1	6	20021127	2002	O	O	0	99
1777	34	56	1	1	6	20021127	2002	A	A	0	99
1778	52	43	1	2	3	20021127	2002	B	B	0	99
1779	34	31	2	1	3	20021128	2002	A	A	0	99
1780	25	53	1	1	99	20021128	2002	B	B	0	99
1781	24	46	1	1	2	20021128	2002	A	A	0	99
1782	43	51	1	2	3	20021202	2002	O	O	0	99
1783	46	16	1	1	1	20021203	2002	B	B	0	99
1784	53	27	1	1	1	20021203	2002	B	B	0	99
1785	33	37	2	2	3	20021204	2002	O	O	0	99
1787	33	47	1	2	6	20021205	2002	O	O	0	99
1788	56	56	1	1	7	20021205	2002	B	B	0	99
1789	32	30	1	2	3	20021205	2002	A	A	0	99
1790	52	43	1	1	7	20021205	2002	O	O	0	99
1791	44	49	1	1	6	20021209	2002	O	O	0	99
1792	41	28	1	1	3	20021210	2002	A	A	0	99
1793	29	32	2	2	3	20021211	2002	O	O	0	99
1794	32	34	1	1	3	20021211	2002	O	O	0	99
1795	30	34	1	1	3	20021211	2002	B	B	0	99
1796	22	46	1	2	2	20021212	2002	O	O	0	99
1797	54	30	2	1	1	20021212	2002	B	B	0	99
1798	39	39	1	1	6	20021212	2002	O	O	0	99
1799	22	24	1	1	3	20021216	2002	B	B	0	99
1800	47	19	2	1	1	20021218	2002	A	A	0	99
1801	28	36	1	1	3	20021218	2002	AB	AB	0	99
1802	42	18	2	1	1	20021218	2002	B	B	0	99
1803	30	33	1	2	3	20021218	2002	O	O	0	99
1804	50	27	2	1	1	20021220	2002	O	O	0	99
1805	49	35	2	1	6	20021220	2002	AB	AB	0	99
1806	45	43	2	1	3	20021223	2002	A	A	0	99
1807	20	26	1	1	3	20021224	2002	B	B	0	99
1808	38	34	2	1	3	20021224	2002	O	O	0	99
1809	24	26	1	1	3	20021226	2002	A	A	0	99
1810	43	47	2	2	6	20021226	2002	O	B	0	99
1811	59	32	2	2	1	20021226	2002	O	O	0	99
1812	34	42	2	2	6	20021227	2002	A	A	0	99
1813	20	10	2	1	6	20021227	2002	O	O	0	99
1814	40	41	1	1	3	20021230	2002	AB	AB	0	99
1815	22	42	2	2	2	20021230	2002	O	O	0	99
1816	43	46	2	1	4	20021230	2002	A	A	0	2
1817	51	25	2	1	1	20021231	2002	O	O	0	99
1818	27	37	2	2	3	20030102	2003	O	O	0	99
1819	43	31	1	1	3	20030102	2003	A	A	0	99
1820	43	21	2	2	1	20030103	2003	B	B	0	99
1821	40	39	2	2	3	20030103	2003	O	O	0	99
1822	29	54	1	2	2	20030106	2003	O	O	0	99
1823	33	37	2	1	4	20030106	2003	O	AB	0	2
1824	20	42	1	2	2	20030107	2003	A	A	0	99
1825	52	49	1	2	4	20030108	2003	O	AB	0	1
1826	49	50	2	1	4	20030108	2003	B	AB	0	2
1827	49	19	1	2	1	20030108	2003	A	A	0	99
1828	30	31	1	1	3	20030108	2003	O	O	0	99
1829	41	35	2	1	3	20030108	2003	A	A	0	99
1830	33	42	2	1	3	20030108	2003	B	B	0	99
1831	31	27	2	2	3	20030108	2003	O	O	0	99
1832	18	44	1	2	2	20030109	2003	B	AB	0	99
1833	22	46	1	2	2	20030109	2003	O	O	0	99
1834	47	52	1	1	3	20030109	2003	O	O	0	99
1835	44	23	2	2	1	20030109	2003	B	B	0	99
1836	21	52	1	1	2	20030110	2003	O	B	0	99
1837	36	30	1	1	3	20030113	2003	B	B	0	99
1838	50	37	1	1	3	20030113	2003	O	O	0	99
1839	41	44	2	2	3	20030114	2003	O	O	0	99
1840	42	30	2	1	3	20030114	2003	O	O	0	99
1841	36	39	1	1	6	20030114	2003	O	B	0	99
1842	36	47	1	2	3	20030114	2003	O	O	0	99
1843	36	35	2	1	3	20030114	2003	A	A	0	99
1844	31	26	1	2	3	20030115	2003	AB	AB	0	99
1845	21	54	1	1	2	20030115	2003	AB	AB	0	99
1846	43	39	2	2	3	20030115	2003	A	A	0	99
1847	42	34	2	1	3	20030115	2003	O	O	0	99
1848	47	46	2	1	4	20030115	2003	O	A	0	2
1849	40	43	1	1	3	20030116	2003	O	B	0	99
1850	35	28	2	1	3	20030116	2003	O	O	0	99
1851	32	34	2	1	4	20030116	2003	O	O	0	2
1852	32	48	1	1	6	20030116	2003	AB	AB	0	99
1853	33	42	2	1	4	20030116	2003	B	AB	0	2
1854	46	42	2	2	7	20030117	2003	O	O	0	99
1855	45	32	2	2	3	20030117	2003	O	O	0	99
1856	34	33	2	1	4	20030117	2003	B	B	0	2
1857	34	61	1	2	2	20030117	2003	A	A	0	99
1858	32	27	2	1	3	20030120	2003	O	B	0	99
1859	22	47	1	1	6	20030121	2003	O	B	0	99
1860	36	37	2	1	3	20030121	2003	O	O	0	99
1861	25	47	1	2	2	20030122	2003	O	O	0	99
1862	29	55	2	2	2	20030122	2003	A	A	0	99
1863	41	31	2	2	3	20030122	2003	AB	AB	0	99
1864	45	44	1	2	4	20030122	2003	O	A	0	1
1865	31	35	2	1	4	20030122	2003	B	B	0	2
1866	25	46	1	2	2	20030122	2003	O	A	0	99
1867	37	31	1	1	3	20030124	2003	B	B	0	99
1868	48	52	2	1	4	20030124	2003	O	O	0	2
1869	23	19	1	1	6	20030127	2003	O	B	0	99
1870	16	49	1	1	2	20030128	2003	O	O	0	99
1871	47	33	1	1	5	20030129	2003	O	AB	0	99
1872	47	49	1	1	5	20030129	2003	O	B	0	99
1873	53	24	2	1	1	20030129	2003	AB	AB	0	99
1874	39	32	1	2	99	20030130	2003	B	B	0	99
1875	26	44	1	1	6	20030130	2003	O	O	0	99
1876	45	42	2	1	6	20030201	2003	A	AB	0	99
1877	47	41	1	2	4	20030204	2003	O	O	0	1
1878	33	20	1	1	6	20030204	2003	A	A	0	99
1879	44	46	1	1	3	20030205	2003	O	A	0	99
1880	51	46	1	2	4	20030205	2003	O	A	0	1
1881	36	40	2	1	7	20030205	2003	O	O	0	99
1882	41	36	1	1	3	20030206	2003	A	A	0	99
1883	46	15	1	1	1	20030206	2003	O	O	0	99
1884	43	45	2	1	6	20030206	2003	O	O	0	99
1885	34	38	2	1	4	20030206	2003	AB	AB	0	2
1886	18	45	1	1	2	20030206	2003	A	A	0	99
1887	35	37	2	2	3	20030206	2003	A	A	0	99
1888	50	26	1	1	1	20030207	2003	A	A	0	99
1889	58	52	2	1	6	20030207	2003	O	O	0	99
1890	29	46	1	1	3	20030207	2003	A	A	0	99
1891	40	42	1	1	3	20030210	2003	B	AB	0	99
1892	38	48	2	1	3	20030210	2003	A	A	0	99
1893	30	32	2	1	3	20030211	2003	A	A	0	99
1894	42	34	2	2	3	20030212	2003	B	B	0	99
1895	51	28	2	2	1	20030212	2003	O	O	0	99
1896	56	29	2	1	1	20030212	2003	O	O	0	99
1897	35	28	1	1	3	20030212	2003	A	A	0	99
1898	45	59	2	2	7	20030212	2003	O	O	0	99
1899	34	8	2	1	1	20030212	2003	A	A	0	99
1900	42	30	1	2	6	20030212	2003	B	B	0	99
1901	48	19	1	2	1	20030212	2003	O	B	0	99
1902	24	22	2	2	3	20030212	2003	B	B	0	99
1903	43	46	2	1	4	20030213	2003	O	O	0	2
1904	47	58	1	1	3	20030213	2003	B	B	0	99
1905	41	47	1	1	7	20030213	2003	B	B	0	99
1906	53	60	2	2	6	20030213	2003	AB	AB	0	99
1907	23	34	1	2	6	20030214	2003	O	O	0	99
1908	42	52	2	1	4	20030217	2003	O	AB	0	2
1909	20	45	1	1	2	20030218	2003	O	O	0	99
1910	41	39	1	2	3	20030219	2003	B	B	0	99
1911	33	43	2	1	6	20030219	2003	B	B	0	99
1912	38	32	2	1	6	20030219	2003	A	A	0	99
1913	25	23	2	1	3	20030219	2003	A	A	0	99
1914	29	32	2	2	3	20030219	2003	O	O	0	99
1915	44	47	2	1	3	20030219	2003	A	A	0	99
1916	18	47	2	1	2	20030219	2003	O	O	0	99
1917	18	44	1	2	2	20030219	2003	O	O	0	99
1918	34	30	2	2	3	20030219	2003	O	AB	0	99
1919	44	34	2	1	3	20030219	2003	A	A	0	99
1920	53	30	2	1	1	20030220	2003	A	A	0	99
1921	36	39	1	2	3	20030220	2003	O	O	0	99
1922	47	44	2	1	3	20030220	2003	O	O	0	99
1923	54	52	2	1	4	20030221	2003	B	B	0	2
1924	47	30	2	1	1	20030221	2003	A	A	0	99
1925	32	32	2	1	3	20030221	2003	A	A	0	99
1926	33	48	1	1	6	20030224	2003	A	A	0	99
1927	36	17	2	1	1	20030224	2003	O	O	0	99
1928	47	12	2	1	1	20030224	2003	O	O	0	99
1929	44	39	1	1	3	20030224	2003	O	O	0	99
1930	50	19	1	1	1	20030226	2003	O	B	0	99
1931	40	44	1	1	6	20030226	2003	O	A	0	99
1932	34	37	2	1	4	20030226	2003	A	AB	0	2
1933	46	24	2	2	1	20030226	2003	A	A	0	99
1934	23	22	2	2	3	20030227	2003	B	B	0	99
1935	21	25	1	2	3	20030228	2003	A	A	0	99
1936	19	19	1	1	3	20030228	2003	AB	AB	0	99
1937	29	31	1	1	3	20030303	2003	B	B	0	99
1938	22	35	1	1	6	20030304	2003	A	A	0	99
1939	25	30	1	2	3	20030304	2003	B	B	0	99
1940	34	55	1	2	2	20030304	2003	A	A	0	99
1941	24	49	1	2	2	20030304	2003	B	AB	0	99
1942	48	48	2	1	4	20030305	2003	B	B	0	2
1943	49	23	2	2	1	20030305	2003	A	A	0	99
1944	42	37	2	2	3	20030305	2003	A	A	0	99
1945	49	48	1	1	6	20030306	2003	B	B	0	99
1946	25	37	1	2	2	20030306	2003	B	B	0	99
1947	40	44	1	2	3	20030306	2003	A	A	0	99
1948	25	37	1	1	3	20030307	2003	A	A	0	99
1949	30	28	2	1	3	20030307	2003	B	B	0	99
1950	50	26	2	1	6	20030310	2003	O	O	0	99
1951	23	55	1	2	7	20030310	2003	B	B	0	99
1952	49	47	1	1	6	20030310	2003	A	A	0	99
1953	42	28	2	1	6	20030310	2003	AB	AB	0	99
1954	44	45	1	2	6	20030311	2003	B	B	0	99
1955	47	57	1	2	6	20030311	2003	A	A	0	99
1956	22	42	1	2	5	20030312	2003	A	A	0	99
1957	40	45	2	1	6	20030312	2003	B	B	0	99
1958	31	53	2	1	6	20030312	2003	B	B	0	99
1959	60	33	1	1	1	20030312	2003	A	A	0	99
1960	36	40	1	2	3	20030312	2003	O	A	0	99
1961	43	36	1	1	3	20030312	2003	B	B	0	99
1962	23	9	1	2	6	20030313	2003	A	A	0	99
1963	45	46	2	1	6	20030313	2003	A	AB	0	99
1964	27	41	1	2	6	20030313	2003	O	O	0	99
1965	34	32	2	2	3	20030313	2003	A	A	0	99
1966	21	54	1	1	2	20030313	2003	O	O	0	99
1967	38	37	1	2	4	20030314	2003	O	B	0	1
1968	37	15	1	2	6	20030314	2003	A	A	0	99
1969	41	39	2	1	3	20030314	2003	AB	AB	0	99
1970	36	39	2	2	3	20030317	2003	O	O	0	99
1971	37	42	2	1	6	20030318	2003	A	A	0	99
1972	52	50	2	1	6	20030319	2003	O	AB	0	99
1973	30	28	1	1	3	20030319	2003	O	O	0	99
1974	20	52	1	1	2	20030319	2003	O	O	0	99
1975	51	24	2	1	1	20030319	2003	A	A	0	99
1976	31	58	2	1	2	20030319	2003	A	A	0	99
1977	37	45	2	2	3	20030319	2003	A	A	0	99
1978	44	37	2	2	3	20030319	2003	O	O	0	99
1979	35	33	1	1	3	20030319	2003	A	A	0	99
1980	55	30	2	1	1	20030320	2003	O	A	0	99
1981	29	30	1	2	3	20030321	2003	A	A	0	99
1982	44	25	2	1	1	20030322	2003	O	A	0	99
1983	34	37	1	1	3	20030324	2003	AB	AB	0	99
1984	24	49	1	1	2	20030325	2003	A	A	0	99
1985	34	59	1	1	2	20030325	2003	A	A	0	99
1986	31	42	1	1	3	20030326	2003	O	O	0	99
1987	32	38	1	2	3	20030326	2003	B	AB	0	99
1988	48	22	2	2	1	20030326	2003	O	O	0	99
1989	31	59	1	1	2	20030326	2003	O	O	0	99
1990	39	35	1	1	3	20030327	2003	AB	AB	0	99
1991	48	42	1	2	3	20030327	2003	O	A	0	99
1992	35	34	1	1	6	20030327	2003	A	A	0	99
1993	46	53	2	1	6	20030327	2003	AB	AB	0	99
1994	27	59	1	1	2	20030327	2003	A	A	0	99
1995	26	44	1	2	6	20030328	2003	A	A	0	99
1996	39	45	2	1	4	20030328	2003	O	A	0	2
1997	54	31	2	2	1	20030331	2003	B	AB	0	99
1998	50	28	2	1	1	20030331	2003	O	O	0	99
1999	43	47	1	1	3	20030402	2003	A	A	0	99
[truncated: 9,296 more rows]
